# Supplementary material for: Lesion Size Is Exacerbated in Hypoxic Rats Whereas Hypoxia-Inducible Factor-1 Alpha and Vascular Endothelial Growth Factor Increase in Injured Normoxic Rats: A Prospective Cohort Study of Secondary Hypoxia in Focal Traumatic Brain Injury
Source: Front Neurol. 2016 Mar 7;7:23. doi: 10.3389/fneur.2016.00023 (PMC4780037; doi:10.3389/fneur.2016.00023)
Supplement: Supplementary file 4 [file Presentation_1.ZIP]

Archive with 20 entries (18 files):
- .DS_Store
- ._ET.Cover slide~F-Spot000001 copy.raw
- ._ET.Cover slide~F-Spot000001.tif
- ._krpanotools-1.16.7-mac64
- ET_Cover_slide~F-Spot000001.js
- ET_Cover_slide~F-Spot000001.swf
- ET_Cover_slide~F-Spot000001.tiles/
- ET_Cover_slide~F-Spot000001.tiles/pano_11.jpg
- ET_Cover_slide~F-Spot000001.tiles/pano_12.jpg
- ET_Cover_slide~F-Spot000001.tiles/pano_21.jpg
- ET_Cover_slide~F-Spot000001.tiles/pano_22.jpg
- ET_Cover_slide~F-Spot000001.tiles/preview.jpg
- ET_Cover_slide~F-Spot000001.xml
- index.html
- skin/
- skin/androidbuttons.png
- skin/buttons.png
- skin/defaultskin.xml
- skin/drag-cursors.png
- skin/qtvr-cursors.png
