# Supplementary material for: Lesion Size Is Exacerbated in Hypoxic Rats Whereas Hypoxia-Inducible Factor-1 Alpha and Vascular Endothelial Growth Factor Increase in Injured Normoxic Rats: A Prospective Cohort Study of Secondary Hypoxia in Focal Traumatic Brain Injury
Source: Front Neurol. 2016 Mar 7;7:23. doi: 10.3389/fneur.2016.00023 (PMC4780037; doi:10.3389/fneur.2016.00023)
Supplement: Supplementary file 4 [file Presentation_1.ZIP › ET_Cover_slide~F-Spot000001.js]

/*
	krpano Embedding Script
	krpano 1.16.7 (build 2013-09-11)
*/
function createPanoViewer(e){function ot(e){return(""+e).toLowerCase()}function ut(e,t){return e[d](t)>=0}function at(){var t,r,i,s,o,u,a=n.location;a=a.search||a.hash;if(a){t=a[W](1)[R]("&");for(r=0;r<t[x];r++)i=t[r],s=i[d]("="),s==-1&&(s=i[x]),o=i[W](0,s),u=i[W](s+1),o==_||ot(o)==M?e[M]=u:e[Z](o,u)}}function ft(e){return e[H]=at,e}function lt(){var l,c,h,m,g,y,b,w,S;if(s==p){function T(){var e,n,i,s,o,u,a;if(t[Y]){e=t[Y]["Shockwave Flash"];if(typeof e=="object"){n=e.description;if(n){i=v,t[O]&&(s=t[O]["application/x-shockwave-flash"],s&&(s.enabledPlugin||(i=p)));if(i){o=n[R](" ");for(u=0;u<o[x];++u){a=parseFloat(o[u]);if(isNaN(a))continue;return a}}}}}if(r.ActiveXObject)try{e=new ActiveXObject("ShockwaveFlash.ShockwaveFlash");if(e){n=e.GetVariable("$version");if(n)return parseFloat(n[R](" ")[1][R](",").join("."))}}catch(f){}return 0}function N(){var e,t,i=p,s=n[A]("div");for(e=0;e<5;e++)if(typeof s.style[["p","msP","MozP","WebkitP","OP"][e]+"erspective"]!=X){i=v,e==3&&r[nt]&&(t=r[nt]("(-webkit-transform-3d)"),t&&(i=t.matches==v));break}return i}function C(){var e,t,r=E,i=p;try{e=n[A]("canvas");for(t=0;t<4;t++){r=e.getContext(["webgl","experimental-webgl","moz-webgl","webkit-3d"][t]);if(r)break}r&&(i=v)}catch(s){}return r=E,e=E,i}if(e.isDevice("iphone|ipad|ipod")&&i[d]("opera mini")<0)a=f=v;else{u=T(),u>=10.1&&(o=v),l=N(),c=C(),h=ot(t.platform),m=0,g=0,y=0,b=i[d]("firefox/"),b<0&&(b=i[d]("gecko/")),b>=0&&(m=parseInt(i[U](1+i[d]("/",b)),10)),b=i[d]("chrome"),b>0&&(y=parseInt(i[U](b+7),10)),b=i[d](K),b>0&&(g=parseInt(i[U](b+8),10),m>=18&&(g=4)),l&&(g>0&&g<4&&(l=p),m>3&&m<18&&g>1&&(c=l=p),c||(h[d](Q)<0&&m>3&&g<1&&(l=p),y>9&&y<20&&(l=p)));if(l||c){a=v,w=i[d]("blackberry")>=0||i[d]("rim tablet")>=0||i[d]("bb10")>=0,S=(t.msMaxTouchPoints|0)>1;if(g>=4||w||S)f=v}}s=v}}var t,n,r,i,s,o,u,a,f,l,c,h,p=!1,d="indexOf",v=!0,m="addEventListener",g="externalMouseEvent",y="target",b="wmode",w="targetelement",E=null,S="onerror",x="length",T="getElementById",N="bgcolor",C="onmousewheel",k="flashbasepath",L="enable_mousewheel_js_bugfix",A="createElement",O="mimeTypes",M="html5",_="useHTML5",D="params",P="externalMouseEvent2",H="passQueryParameters",B="always",j="srcElement",F="consolelog",I="onready",q="never",R="split",U="slice",z="xml",W="substring",X="undefined",V="vars",$="basepath",J="mwheel",K="android",Q="mac",G="stopPropagation",Y="plugins",Z="addVariable",et="preventDefault",tt="lastIndexOf",nt="matchMedia",rt='" />',it="auto",st="only";return t=navigator,n=document,r=window,i=ot(t.userAgent),s=p,o=p,u=0,a=p,f=p,e||(e={}),l=e[H]===v,e.swf||(e.swf="krpano.swf"),e[z]===undefined&&(e[z]=e.swf[R](".swf").join(".xml")),e.id||(e.id="krpanoSWFObject"),e.width||(e.width="100%"),e.height||(e.height="100%"),e[N]||(e[N]="#000000"),e[b]||(e[b]=E),e[y]||(e[y]=E),e[M]||(e[M]=it),e[J]===undefined&&(e[J]=v),e[V]||(e[V]=[]),e[D]||(e[D]=[]),e[I]||(e[I]=E),e[$]?e[k]=e[$]:(c="./",h=e.swf[tt]("/"),h>=0&&(c=e.swf[U](0,h+1)),e[$]=c),e.isDevice=function(e){var t,n,r,s="all",o=["ipad","iphone","ipod",K];for(t in o)i[d](o[t])>=0&&(s+="|"+o[t]);e=ot(e)[R]("|");if(e==E)return v;n=e[x];for(t=0;t<n;t++){r=e[t];if(s[d](r)>=0)return v}return p},e[Z]=function(t,n){t=ot(t),t=="pano"||t==z?e[z]=n:e[V][t]=n},e.addParam=function(t,n){e[D][ot(t)]=n},e[_]!==undefined&&(e[M]=e[_]),e[_]=function(t){e[M]=t},e.isHTML5possible=function(){return lt(),a},e.isFlashpossible=function(){return lt(),o},e[S]||(e[S]=function(t){var n=e[w];n?n.innerHTML='<table width="100%" height="100%"><tr valign="middle"><td><center>ERROR:<br/><br/>'+t+"<br/><br/></center></td></tr></table>":alert("ERROR: "+t)}),e.embed=function(s){var c,h,_,H,R,W,$,K;s&&(e[y]=s),e[w]=n[T](e[y]);if(!e[w])e[S]("No Embedding Target");else{l&&at(),e[J]==p&&(e[V]["control.disablewheel"]=v),e[F]&&(e[V][F]=e[F]),lt(),c=ot(e[M]),h=o,_=a,c==q?_=p:ut(c,st)&&(h=p),ut(c,B)?(o=h=p,a=_=v):_&&(c=="whenpossible"||ut(c,"prefer")||ut(c,it)&&f)&&(h=p);if(h&&o){function Z(e){function S(e){function a(){r[m]?(r[m]("DOMMouseScroll",c,p),r[m]("mousewheel",c,p),n[m]("mousedown",f,p),n[m]("mouseup",l,p)):(r.opera?r.attachEvent(C,c):r[C]=n[C]=c,n.onmousedown=f,n.onmouseup=l)}function f(e){e||(e=r.event,e[y]=e[j]),u=e?e[y]:E}function l(e){var t,i,s,a,f,l,c,h;e||(e=r.event,e[y]=e[j]),t=0,i=o[x];for(t=0;t<i;t++){s=o[t];if(s){a=n[s.id];if(a&&s.needfix){f=a.getBoundingClientRect(),l=a==e[y],c=a==u,h=e.clientX>=f.left&&e.clientX<f.right&&e.clientY>=f.top&&e.clientY<f.bottom;if((l||c)&&h==p)try{a[P]&&a[P](0,"mouseUp")}catch(d){}}}}return v}function c(t){var i,u,a,f,l,c;t||(t=r.event,t[y]=t[j]),i=0,u=p,t.wheelDelta?(i=t.wheelDelta/120,r.opera&&s&&(i/=4/3)):t.detail&&(i=-t.detail,s==p&&(i/=3));if(i){a=0,f=o[x];for(a=0;a<f;a++){l=o[a];if(l){c=n[l.id];if(c&&c==t[y]){try{c.jswheel?c.jswheel(i):c[g]?c[g](i):c[L]&&(c[L](),c[g]&&c[g](i))}catch(h){}u=v;break}}}}e[J]==p&&(u=p);if(u)return t[G]&&t[G](),t[et]&&t[et](),t.cancelBubble=v,t.cancel=v,t.returnValue=p,p}var i,s=ot(t.appVersion)[d](Q)>=0,o=r._krpMW,u=E;o||(o=r._krpMW=new Array,a()),i=e[b],o.push({id:e.id,needfix:s||!!r.chrome||i=="opaque"||i=="transparent"})}var i,s,o,u,a,f="",l=e[V],c=e[D],h=e.id;for(;;){s=n[T](h);if(!s)break;h+=String.fromCharCode(48+Math.floor(9*Math.random())),e.id=h}e[b]&&(c[b]=e[b]),e[N]&&(c[N]=e[N]),e[z]!==undefined&&(l[z]=e[z]),e[b]=ot(c[b]),c.allowfullscreen="true",c.allowscriptaccess=B;for(i in l)f!=""&&(f+="&"),f+=encodeURIComponent(i)+"="+encodeURIComponent(l[i]);c.flashvars=f,e[k]&&(c.base=e[k]),o="",u=' id="'+h+'" width="'+e.width+'" height="'+e.height+'" style="outline:none;" ',a="_krpcb_"+h,!e[I]||(r[a]=function(){try{delete r[a]}catch(t){r[a]=E}e[I](n[T](h))});if(t[Y]&&t[O]&&t[O][x]){o='<embed name="'+h+'"'+u+'type="application/x-shockwave-flash" src="'+e.swf+'" ';for(i in c)o+=i+'="'+c[i]+'" ';o+=" />"}else{o="<object"+u+'classid="clsid:D27CDB6E-AE6D-11cf-96B8-444553540000"><param name="movie" value="'+e.swf+rt;for(i in c)o+='<param name="'+i+'" value="'+c[i]+rt;o+="</object>"}e[w].innerHTML=o,S(e)}u>=11.4&&(H=v,ot(t.platform)[d](Q)>=0&&ot(t.vendor)[d]("apple")>=0&&(R=i[d]("webkit/"),R>0&&(R=parseFloat(i[U](R+7)),!isNaN(R)&&R>0&&R<534&&(H=p))),H&&e[b]==E&&!e[D][b]&&(e[b]="direct")),Z(e)}else if(_&&a){function nt(t){function h(e,t,r){var i,s=n.getElementsByTagName("head");s&&(s=s[0]),s||(s=n.body),s?(i=n[A]("script"),i.type="text/javascript",i.async=v,i.onload=t,i[S]=r,i.src=f+e,s.appendChild(i)):r()}function d(){return typeof krpanoJS!==X}function m(){return!!r.krpanoreg&&!!r.krpanokey}function g(){s=v,b()}function b(){i==p&&(m()||s)&&d()&&(i=v,e[V][z]=e[z],e[D]=e,e.htmltarget=e[y],krpanojs_init(t))}function w(){t[S]("HTML5 Version not available!")}var i,s,o,u="krpanoiphone.js",a="krpanoiphone.license.js",f="./",l=t.swf,c=l[tt]("/");c>=0&&(f=l[U](0,c+1)),i=p,s=p,o=m()|0|(d()|0)<<1,o==0?(h(a,b,g),h(u,b,w)):o==1?h(u,b,w):o==2?g():b()}nt(e)}else W="",$=c!=q,K=o==p&&(c==q||!ut(c,B)&&!ut(c,st)),K&&(W+="Adobe Flashplayer 10.1 (or higher)"),K&&$&&(W+=" or a<br/>"),$&&(W+="HTML5 Browser with CSS 3D Transforms or WebGL support"),K&&$&&(W+=" are"),W+=" required!",e[S](W)}},ft(e)}function removepano(e){var t,n,r,i,s=document.getElementById(e);if(s){t=window._krpMW;if(t)for(n=0;n<t.length;n++){r=t[n];if(r&&r.id===e){t.splice(n,1);break}}s.unload&&s.unload(),i=s.parentNode,i&&i.removeChild(s)}}function embedpano(e){createPanoViewer(e).embed()}function createswf(e,t,n,r,i){return createPanoViewer({swf:e,id:t,width:n,height:r,bgcolor:i})}function createkrpanoJSviewer(e,t,n){return createPanoViewer({id:e,width:t,height:n,html5:"always"})}var embedPanoViewer,createkrpanoSWFviewer;embedPanoViewer=embedpano,createkrpanoSWFviewer=createswf;
/*
	krpano HTML5 Viewer
	krpano 1.16.7 (build 2013-09-11)
*/
var krpanoJS={version:"1.16.7",build:"2013-09-11"};
function krpanojs_init(c){eval(function(e){var c=String.fromCharCode,n=1,k=e.length,b=null,g=null,a=0,h=0,m=0,d=0,j=0,l=0,f=0;try{c.apply(null,(new Uint8Array(4)).subarray(2))}catch(p){n=0}g=n?Uint8Array:Array;for(b=new g(4*k/5);a<k;)m=e.charCodeAt(a++)-35,d=e.charCodeAt(a++)-35,j=e.charCodeAt(a++)-35,l=e.charCodeAt(a++)-35,f=e.charCodeAt(a++)-35,56<m&&m--,56<d&&d--,56<j&&j--,56<l&&l--,56<f&&f--,f+=85*(85*(85*(85*m+d)+j)+l),b[h++]=f>>24&255,b[h++]=f>>16&255,b[h++]=f>>8&255,b[h++]=f&255;g=new g(b[2]<<
16|b[1]<<8|b[0]);k=8+(b[6]<<16|b[5]<<8|b[4]);a=8;for(h=0;a<k;){m=b[a++];d=m>>4;for(j=d+240;255===j;d+=j=b[a++]);for(l=a+d;a<l;)g[h++]=b[a++];if(a===k)break;f=h-(b[a++]|b[a++]<<8);d=m&15;for(j=d+240;255===j;d+=j=b[a++]);for(l=h+d+4;h<l;)g[h++]=g[f++]}b.length=0;k=g.length;e="";if(n)for(a=0;a<k;a+=32E3)e+=c.apply(null,g.subarray(a,a+32E3));else for(a=0;a<k;a+=32E3)e+=c.apply(null,g.slice(a,a+32E3));return e}("hf7dQ6pc6NrdIIVFK^g(Fi/_1F09)hDSU,/4*5/M16,hsJS+uFDn1X'#=/tL/w-SQGe2A:Gf,;N-wK*P1s+%,Fj.f78Ze'K/q2Sq#=(rc/w-];0?87JG]hmV2L&cw2L&fgCm)SVEk9MvHF,6B6*cFQ/wRQt6*WPg6*Vrp0=>DDEJ]+[Bt`<n8]8NJ8&-Og06g:37#>^3Bn2(nCUfH#-E`C(B8-F)Ck@c#2Mcr0CO%Lu##vSU6;6vUDnCf<FhYc+2MkSaBQ>GOCP)W68&-Oe06i8G#<a+'1U&Hi06fnn/T*`<CN:c2#-D[mJpa,f(/+b<#97N3/93P56aivdG.;84##F,[(3Qsf(3l10#_?As-ESOtXhj)YCNO'@CkBQD#BE8F=]]h*-@@rBAZ%>C32oOJFKg?)<O+$THG4+7D00Js%?1@8>HM[F$',*[&$&pq3f:S'6asYPHbwV#G^[AH5d]+M4_S2:9<A`.-[x*j#/+q#Ekx8wB2flL5ehZC5do<r*Kmwu>BDTm3HfD+I)nwp217pQ0ia`/B[e&V'nO5CC3=n81pkvuCU.ZrCQj>THEiM$ATVC9BmvMg#I5M>6b.og.SLV[.SL+j#AwSS=%j[h#ul946Z-7Y0t3UM@Bb%(Boq/$#Z*Te)gvQp#'q9;K698r##5>X#(9t5JYE/q>HK<e1;J1XCV+2)Bo6:NDQRvoDQRgnCTptK2T`Fm-CoUb$%-[80'312#H_.H6%C]I2Mur.B6PlY6#w$AHAVa<BK-#ZG.rP7CUxVZCU.BqElk/1*QC$B#'Kw8B<Yq=0ie+qDohD/FKplN#?;UF+f(2jFiVG-Fj%_M#$3Ra/w.WJq/#4c8qXwlCTV^o9=SQRCUxV>2ckFt.(*q..#'Kh#:t5j3f9&r5^1,MHv:Bv.Sh%m#<WHG/8gCACj1D`J$1;O/9G?WBufN1H(/jmD7+7w##OPi*3OBf/]PXN#[<e&#95A.G.`Y?/w-]:GeDPS#(hpKK8KYLG`vK-B2A/).#9'x1r%>?FEA_WElkcb04Y'%6u?:4D.EWS:.w(RB@[5[$#V/=0n$jl6x$uD3.Ws>0mAOW#%T^-##,M0$QT4S]PAk27;e._BWWJ4Bmb9dBQlYQ.#&C=#@7C]05cj7-(;GL#[qt9#%B`.#%B`G#%CfU#%:fU#%Kl]##bMd*j]+%.'nGG#&x(<U/(g;$XeFY#(0n460JBo0<Hbl3J&s.#+Rd74FB8.#$jgu##6.Bs`-%vHF,<:BYPu.1Ta*]C0UdB/w-_c4FAT119iTv(O$WvW.xpLBmYQ76EscT#&H?8(//2P6Eiff0#7Nq<(wV*$=.V$#BFOpTM?66s(rB]7;bQ>2Mf)7%#5#(2L&]a08CsZ-#Y28$v147#$l'L#&Rf8J4qZBH;%;XB>8Pa<`QcT-w7)S)cc4Z@VwW[Bp6J*/?V0*#Z,GC4h$;oPuaZsBY4CSaDHn6$sRU?sEiCE6A^3&/:gbI6b&`+.WeJ$BQnhl2hwKk06fXv08:X-sD*[0$VoWE0Rd5^%,56D6$6Xk0p$gR$/K*H2h%37BnD=1#&.Y6#9wsv/r5hH6b8)P6_gG_#-KMk06i#[8mK3:CjiCi3Evh8D6]27.#C*?#+eBY0o:`G#+K(U6](f4&QsXK7<Kg,]P*<>RS3fL#$dTC#((_2d:f:A$$7uf6^#@)Jr#VD6b.xj/?i:C##'rY(kK7h%^'/>4]cw-E3Q*B-Du.]##@3f.adx6%WGk/uucDv#vL,#G'Ifi2MY`-4B3]nCf4o<#Yiqh6*EDd6*Dfn0=%3RlB/>92MkT47COf$5`(Rx#;%N`5`(cZ6bA%i2MkT9Lg$UaHcX64#E32JBn$hi@^r;?08CNN-$>if#B44d5#;t@'j-Nt19f2kQA9%<=KYm?@v'8O(2aGC)gv9l#=]c5-vD,_06/DiBmnq@.89`M19N'lCm)'&1q_d=8%t#UIsn-)C5HRp#$lf2#5`uvCp:eP@BEhjAlWxK^iB-9$s8(%CZ,;@Cm'E@8%1%i6iUPP6+8xtJP6(O#YdtV#1jx)Cm)v92Q87b%^jnM@t'6N%87G%-shCO%87F=#'_HFBQZAK5YVhAED/_D6c+cj#*1k(6FTmt8@L1/A%j+M%pc9r6FR/.#Nm)EE/AEu#4?/lB8Jek1OUhtYuR'w6bkk<(T5,Vr+YkZ/9Gju<N[bh1;,2s1:G#&Rt?aCC3;)G6bl^TO1dvq6+pF.3#)ejH)GDe;,JON0JWvqDTI5*#^+IJ,>=AiFKq%9=gtg;'269JB67(c06iK'-[[A>#w]Tc##&*%bLsqN-[f.EDK7(N2Q-V61qrE]#Aum=]4nOWG?5EpeoC@v-ro$'DM`llGufA-:V_P_/xaWuH*[d_(/+gv$VUf0q.eAo/8g@;F0QqU6bA/lBShtE$#OX.c#&6N#)n$BJp1pw(jB_c##cMM7DIxq%''ASGe0`A#[@@7+&W,>#;_fQ6bSrhFi2]4FMVP?t&TjM%ow'V#*a]fBSPla#E&Uw5otB.Lg>1idVXbc#v=v7%O`BaB28,'C2uZ3@=C+o@v3@b@=2?o$B.3_1pl.kG'>.<-wK-V[S1kv.&fDT-vM%K#hk&b4]QvQBY=eL#+KiX<laLqCVFp>/wQkX;G8hQCT4+86bp4w=AKR[=]g'E#4?;pBp+wf1OUhwVG01l6b:K5<kk?*0#)7.I'G6@0nuUgF%w:ZlYj52F%wnt0:N-+EH3Cf$%?ZuCUX@M&5H-J/93/W)ca)=/@Ht3#&=:$CPdf?#[VUU#@MBs#-2=#EJ]9-#>PPT##&'$-]mKH##dbM$LIx#L.ijE&R^+''#%7xBsv3lB=S@S)GC?e#&o7j/PH5(#&HN&m;%G4#@(f4#wr+S##e9](jTXa<kdOl-bvNNqMM[NB?5J@1qCQ(Hb@S2C9^4?BSgs@8t)HD9m;M0:RXcP-wT+,3JB/s12^O_=IW3&#(/+_A3C)h&U,Fa->l?H16bE2FhEL/06g7<B6#?>1rwa^'LMsGFiVqI/AGdA>.&4_Fis0O3ag2(Gg>$(/ld80#2CAZ0?I`9HEV#R%'uB614`-:]P+EjBE/$9l>;6`'j3r$-@@tI$W7UBQbhuGC2PJdB8LS=$iu'ZBYK.1BS_-A22WT*%$Y:i8$1HMAvg-r4G-r$#[/'Kr+WdV08F(pH+]18HEilK/wHI%<dgeF:3viBL;%TGEjkW%GZ5+>CUx&IDRF;q/qw`n06K@l6;/K96;/#2CPVtq+&XfXC3od@#RV$q6*MvREk^Q$o58nk4/l<U1sF%AHF,i`2he</.#2>iDQwpmDSQgfq.]v8G-l]E2L76GC3k[1CV3#<._D54#<aaVH,+_FCPQMXBWYeaD8's7FKf-SEl?@YAZ%;@@uxZPJL(SL6]PPE2M=0*mrbkAI'o%5BXiW?-[kjT%-R]0CZldP2hnQn6*W&l*bJwK#(JL[.7bS:%C@c*CWLo?1q(Z0Gf7](7<qYQ3/;)`#1I@A3fB#T6*[_w-*bbZ)ee)h#&H)U'MRx.CrFT19Wa0LEmC2Y1rnP5EgblWEPQM8/92pj##$=V-A#O/(18iP#<W'jDpQ@T-x*loIVr6`1r@&=+'Ko:1L'q]BY/;wCUkH13.P:xBZPRQBNY=t3ec7##OF(]FLm&-:7u=Y%oxb;2Q:4x#gw.*0t)u<$YiT-#HTrNCp9S4b&=[M5(,Lt<kn(mElw-,XjGA$Ge2>-J?`/0#v7_=$cdUUBoQR^#F^SFCVO)2@tVY)Dn=3*:7)&l>>5/o'0QB:B>d3Y4Eu:f23'cU7#>A'#G5`NB<v0$#<W'G0?JX-C3l$FC9;TnG.VhIj(ODj#&@b.#vr4S#]m(P#xfVM)E],AC3ktHFiB,T6&pB0Hc+74DF>#;G^YBx:3-YLB3YxM3D;abDRFP-$[mU16Wb>YB>/$'&54knF0O/'#?i+3CJc`VXA0$M),GZn/q2PE&9B%Ct^,An##GxL#>>N:6[UH#6[T#Jq/jmd6[UH06[UH'6[UH%6[UH-6Z+*&G)7p<6$NTUFxa:uEdjqk6G+Xr(0EdC0=_tu#-It1GDTP518#%)19aq^6*NJe6*Mlo=]JhcC3;(cgj2@:6^#Q./?9/_G'.DN1*[3;,YSd-,YS5,#+TI`0nI=t):<gU6b/(w6+fb]BXgV<08FPb&RKH[%vY7kH5dk0'6kL]#v`u-5HlHcJ]O@`hJf3b#(%lSAP<9]4,#ibG0#'H##el&6c%Q9%87FJ-G2T1#-C,.6[_xRqIq?pE/?9$5_uf:#(o[r3+j5+5@+@r,v&NMDKeUr5CX5JG^G.J1O2(,cvY0t#@1r=##Ckr.smul#>AvB#C$<5CPe%Z&rOS[2[ph&J]4.i@Bb%&E/AQN%V0?k#&IRnITQik#%8s@%U:_a&]M`CE,n;@6Lcf5/q%*K1:J^c6+B(tOA&K.6F&i-@8$j'%`v]/1:TKM/nSIeCk.UhG5MiSWEV672MvEc7sgs.Ei*2g06K=T#%&pq#3.fb6`GkH08FV:'Ri3mEoUYWFEiJh##-bVB#Hjg2hAuB#(1R*6[SvdG)9F/s`.3s2MZ19DMN+a0n.H%Ea3%%FEK/o#ctVx0n>^-#cF8s1O2&`#>XlqB7)i.IZ#Vp##4)^#_?@*0#Tpp1:B?('2CsG/9EY'#+0%l/we06(UG`uBRVC`14V3<#%0.a'Q%T;'j$Qg/x=;RMSW`UFEK$fGvFdJk@h-+ZW[Ej#$WW_&8t#LGv+Q.(L11e'2Hug2n>BZaDBCE7CP>*Bi^5UiG?&R6*gmb33G?T9iZYEjadG4DQc$f(sdxm(sZ`a35eu;'jEg4FgT)xEk9YrIa6Vx:Jr2M#$ck)*.E-w1M%64HED(D/qU)o(O-Tt=MJkxH?<.k(k6-g(kBu'#[.6@J9<;uENM=71sVVJ##6UN)0e?/Hw^Y@0nv$=94%pC#'3,EEbSn5*dYJ4cw#+[El>d*3I[0'(5p4t%UB'BGw?-;7BJV/4EW^###6FI/U^OO$w6@#j*PruBR4pXC5HDUIt>OlBR4vjBR4pjBn*qn2Q84@0WfQ>@t;L;B;[`v6*;ji+%w<*+%w<.+%w60+%w9s+%w<++%w</+%xVO2Q:o.+0Yjg#O)geC5FOT0XlJUBRBjLBuJG<V-X4:#(1L0FBS[5C5FOS.SL`m.SLiu.SLDf.SL`o.SL`p.SKsM#Ws3ZBmnRl0Ww(D0X3+A19E%?0jf<J&wEkACk'9B2L$he0X*+@0Ww%B141Xh0Wvx=/lg-X0X*.@/ldli/PH4N#'2N.=]U<8BrGEW<NST'#8f%Z*Ddbe'h)NB1rn>@F00Q.Dp=3G6_(sg$ClOZH&4mS$*>i@0XjU(%SSUt1;#/AB>xm3F*M]9#2Nu4Fi;G$H?b=@#%)Of#%Vtm#(8emD-Hx/J%K=.TMGWZ#5j)K16OgG1pl,vF1it-16j;P#.=i1$*fEcGdcs%Dn(_b6]-rV2MdMK$9Sdn7?K0hHa^>]98PE^1VnLS1OV$>7$/hH/t/;.#%&iN&Y).R2L&`f(JOkO%'17L%qO(f19aqV0nuKSJwp0UDn(`4M,t+P3.WdNG)J)24,,GDI>LA*6',Sn(JHSgq0;n0?*PsY6`o:YJ#>$16bg)*@=`_N>Hh3<@>.wRG@CQB4/lB^b_YK`##/?0]wd+8I'#KF6EjPeab)Hg6b'`/]P[x*/93/e/95mt&<xSn0#:]%ML'3aB<Q$qJ%vlYH[9%i'&P-l9<TewH[9'Z%op>p#u,/)e84B)K#'(_Fh)eY06J`p(/+mb#(Ue-6c*2J17)EQsCqoDJ$k1106geL/r#=J06V]G2SawYBMAuW#$d=v%Ph]-/9F136_K:=Bmo?L2G=3j#&fC60i`Z+#@'b-#Act=<(u)k2L.T@0XlJF?AW1'$#iGx#Z3kl1sMP&,#Lw=/>O`,#0V5&08ESbJ8G9m#.=V=-VP<)-VOMY#2NC66+LNXCk8vu&3h3A1pl0)H,+@BHEhx5J]P[A#JG)vDo:&*GuAr>H&4D96A]awJ?^-4A[-.r&Nh*.7;dP[HFlAd.(X?<CMm6_#&GvYeoI^d6cuCdH*:YsCNVkP#&H>Y+]XW<B6H:>l''IO0#M+S/xajiEeKSY#Z)qQ8s59gHn^;+F'&N+&Q'WR(Sk&rQcGW/1r[PNCUiGv.X4n+##6kb7tK3D?BcHFA]jH&AZq0x6;2v^/9Fw]G_FS@&m(Jl?G]l-28O*@#jv)&JNO%;1S64iB=&LZs`1,AD6YOE8s6T82L&8f#hH`vI`9CC16a/M(<$Yc7xs/N0p#d:G_EPI8s5sjJ9vI4+(I[E+@ZFPCU/&008jlc6[*R-3-xcm-;6,(@=Id`=*.Jt6[9fX,'?1Tu=atZG&Abt8q<FP=bMp]I#J&@2jIb+8q<FR-;9MR6,#L;4+&aI/PT*QC9`?n'irMj3/Kfn@Sm^#=avse4*<Wf22O&A;0Qn%$Ogu#2h%40B6HG?6+wM+-DFtW#$b^+##QRJL3Y1wGBmK,/(>K[13lU;2MuFR##:S.=*QH`2M`pJ(kQZs/=xD,%%M3m5C=pk#J>/7DR+3-11M'A:N@f68Zc-t##@gpL5@Lb06hE`8]+o+1Jc</08Fi]3N5040tbJWR>6'r4gLSx0#Unu-c:eF#2Lxm@v3[f/qTar#$k#u#&Rl_'21ZR@v558#$k6-#97mBA]N*.B>A)4;0GET#-9S<@v46w%ousA@v3bAH[9DII'I`:CN9GK#ISKl7<Eh`3.YA%.&A>>0pZ2UGg;+eJ#>&b@v2D8)GCbl)GF%n@v2D:)GEu`H[9`_a)Zv.#%:]i#&&=N#%^BT#%C`R#$vUY#&H$':JVP-&PNes&PNc`&PPHN@v45r#+wpb6^bDQ$*RROBsO8EFC$fO0?KGl<i`4s7#=-97ZBRR2-Kw[0v7:N1:ID?>_CXJ7tA_&4&G%C1sUs60pnk$15&)U7-cj3>_CXI/92D-(<'gl(.o[<#IO]<5Z7[T$W:rM#-@s49MmF^b]C^H7t@UZ89HSU14CqCIRX@KIB>Yl2K&`>&8MDl6#-UK6#-UV(6'MB2MYfS,>A0M&dHk.B<PhlGdcK)31BrQ),1-=(j:[k0N&-l#-)1F06K@Y$=,ar$=d/x$=Z)w$<p^#Fc)pm6i:onG_*/>0X_wja*GX4BQw(d#&QY[YunZC6Ebh.#)lk'8ZbXZ-Ehjg#$cvN#$?(R(5j5wG/$(jG^m6q-s;VB184rULmb*QH$([9@MApZ7pp[ucYLQ[;m;N6$+r]125D[X3*mT%4_J,J=bP=.#$9ci-w]:o#Yf?'#VdF.179(g(6g).(lGXm#$1f@4fMo+179Cp(8<Th(l.?GCQKvx;2J#J$%+:`7$%SE2L76H&m^InQX:;`p1T_mOC(uN4/ka_>$mgD97JJ<1pls^$lXrB.(kfW->l?106kb-B>S)e6_K@%%FHWVH]l5*7;dUD42E),V,L4)Doh825%Yee),*PfHZbd]&pi'i>$2ZfI;_6`BMg(N?%O,&.9@_g2'<R58[N'BEH)C;=F+s1Fh#B$H&Z_ZF@dVqH#uKjB8L'J:J:eG#v%qJ8%WjoJm;Zn/92rr.#:#v##%*d8$w9V0>7c:C</QZC56]=#+w;o0#0*.&kQPQ6Zba^BQ>i[1OLh907,+*0ti<mFxeF52K`*oJs+<*.ZA8ZEk=c:#)jY108DGoH(HY$El>j#sDc,089+_%9YP5S]lE[Ti-D`LBu(?V#[.:M0+S%v0M)bjBa/pE$]s0AJw.CkGHELBHED559YOsUCQ8BxGv4*>I'nP5/w6bP2K_RpB6o1-FL?2,.oj<`5^i*v#$c2Z#+[2u8ZtQQ$w?Bv[orc&/w?_iDL,k?&Q#*'7wIs=CLw^c045gIEN`-3(5KlHG&:$gE3WpvQr]_KFkU]3X)TA7/8lMo*D?Z*+W5XY12`>b1<4%BHA3rw[;@VLK68gq/93/*##>ZS#$aa4*:,Pm1<3uIHbw`3%T^q#-[ePZFi22&D8?dfD0wo^B=N).*)29&'t.IA#;#r'19I-O/w6c0#&#^q#.p;9K?5QtXxT[X3:n3>-,6B_)GjoF8%E5bJg+V`$+OH2FKKa(D67q%G_)WCC:ewI/,r0E6d3WZC:f]E;6qI$#+S8>ENMC#B6v@s2L&9:,ZA*,<38pMFx<BI$*nw+G_=>DGe;83F00>oCN:c9#-';tFj-F]/6O6%FEAtfFh-:1#[Af*'#$dGHEfpTD4`VL0MDJv#-`_O/q/`=JT#%SCrbj.8TPPn1:]*CAx;B;2L&Y;#-:>,6[UH+$V[4a6[_N*Bp+Qw:AdSjBWahh#m#*^18P4Z)6kv^)4i+;.$]:O#%(/W#$uA>#$vI^#%'Z8#$vC[#%(v'#%(xP#$c6b#/3[@6[_fGG0Uqw$wYCX6a4:w3INdp194W>3.YAE171L6-H0JS*F*UT$=,4X$>i?<$rri8BV-*rJ]H9J8wNKQ/lmS+#ZJBj)n3[XBYS'$CU%dh+E/nE'ifa#'&6vaDL-EHG)^x8$avY=FiBdZP$A%`+'it-#%1xV#%0v^#)n&JFiTx[#L*FrJq^,d6aix`/$1A<6b/4rgNSAN,mBe@/93J4Cshw_6sk=`#DdvED2D]UB8L)PBShAfH9W=.B8:Q]++x*hH)CYD6b&Sh1uVlV6dUd_3/1tv0ie7cCWSZM22PmT(TrG-G-,DmFB'QuKM*_e#.]msHF7f.H#.*4B>8,+r02qJ#2C?AFgpGvCM]*=$#bq3s(w)k-FIE2IBe8#DonL5Fi^&R%6lDMDoKd*FKmu+G.V:2DoKMn-GF':Do9A'DRF#uDfv%h$<.%#)p$L:Bu#4uEjjjkBX)U%Is'5KHar+tCVkfwCM[XvH,+RHCK_`.Cs's-Q;)uUHc==>GfcIo#<W::-FnQv-Fee2Hd.&=Do[@=HED(wB=Muk$NV9,->l:6-;=ot.Zd;##vBg<(5K>&'uc>iL9auU@Bb$mDHA'a-[f(o1i?^(6W=%i3*QZ?%9v&1#+g>LH%0@Z#+h%RBX;Me##R?c#[7;/H*rM8EhQv:e9JGoDL1/C2j2o53Dpnd$xWNBG5;3&/93/5##X^2)7H>IQB+2KBR4X;B>>t&Aq@hPI<7l7);K&@1s47JGa?B*##$FK<lLTC/wbJb7_,%'.'*cqBs`TTIC3t?08jG-#-o5N5^$LZF0/rw#)[90Bl[QON(lIC0D5BM&lj@.%8G)f3/M[3dV4uNe8qn]]l]vSIYgiG6c5@p6Vng:D2Cxl#*/i$-tIKu*`ZR(-(/%l16O7o#5gSo16l#KB?5J:K#hE995XaLG(^kb3ejdn**sWA$t[4K#$cxP#*j3$6b@xA?xDU91;FT-=*w$;06ms$#0f3jEk%X=0*;<7:N_xh#Yek89p26&EIx7m.%=.^-vp;mH=a:mEHbR*1;vDme:4QC13W`6-H$e.[S@RJBP]69_fQ#+6e>]<4gKt]1:ePPIt</w1khL56_%k]gjwsZ-dCDaD/qvO06J`]1pl>j=c9xpB=a8vH)lE#D=7I@7riw-#$DM1_fOr7#v;7=#$V(eFh+#=#&Rf`-VOUW$#MjRuv_uV#,*K]22O*I'OF5=2H2/1-@]&L#JGDLG-,g0CSDVa00K<=0o_w.1@?6G6YxMj##apR-*SOt#wgW>#Am#^X`gK/0Kgj&2iG?='5Si^0ije[7F;*M3nSoS3JB5u1>W&405a4o44tXBN`N-'1:J`Q+C.'Z#$mON+&sMM<f)w81<$rL#/1D%EJ]s6#G<8f/pE2;#/5A:3-^4l0j8n92Mf`G7`1c&C$Yi'hJJR(6>7U[1gtpc#>L;q6c4i+6A]_TWc@+3K#g[4Ek$q<#+eQ(CPbfq0<g0+/s`=1+A<p96@p=*FF,e.2L76JCMXcjJQDpo#Yf)v'UAa&]SVE8#$;[F.t69T#$3QdJU^A7@t*1M*)&MS5D0fUAp;(k2hdhv#ZAsT#;,wlC6/np5($XkAncu*##;L1'<;+:k]I+iF/g@Qa`Tw'2Q8-o0/svL2Idje3f_km/PH1^#`P?o7sfTX4K7UL(5>qq-HTo=$axTfFKg^-b`(dk##_tqQApl+Ek6h@6,Be8#*K=NB8:b;$^JrQ/9KBFP(,EQ@t::n6;%B23N;UU2R@f_4]qQx06M&b6]PDD&dF8t7<E3wH*(]kG]7(b&ljLP#wiQu#+RBV08:pV(L;%Y-tfn?#AlpEh0YK0YuP4g##,J/%Z:=5.%:jQ#3Q&&GQ]):-wKt%^3cqd$#DGW<`jg9##q[g<4=BE4XC2EeoBnJnS=u=G]%%a^iB#saDE4aHFmYbI_*F82i2[7EJ[^.[o]Tr07F%1(lYFb7_R3XF%edc&ljXN#?cA:+*]9@>.]bu2/_mH#E^%e3.>.fFx`tx3dvnF#-^Vh@=L(nB2)e+/93M/6u6@,(/1HS2j)@%/:K:?J3X<KiG4^PSPKgR$YgkB-e$4lH?`-2EPMU52iYIq$;J?l'k(KA/U^.b#@T:##HVOTGe1m&DGqbP#$)bK-@[so(<hL;<38pIIt$gf&(CW/16Ktg+E^5B7[[2M98*[fIZbrOEUb-A),hPF#$m)p.olCr#c;3)PYD/*$Zx.igM<^P4beHC9Me$r54]lpF,9o.3ejam0un?h/q043#+QnLGf#pC%gA&IEjr%8H's*i>'C<h=#1[tEdjiEB9WCR3.t,`##;1&#7UZQ7R%'EEHb7J$rq[I##IBd%ExpiItM34J-@'(,v%1ZHxjkS#?NUv0o0OW$H<*M1foX?Z;W'-2LPXIE#&L]RSO6?#v&HV(;7=d.sIG(%8Amf%ZLkV6Yx5n$#u@D%8J.wJlmMe0AZic/x4S`?wkg?06MSH+1vp*%L<&M2I$K7DL1re#fL.C&ljKK###`H#P8bGGqt&96]laUFEKh+5f;/M_W1cW;j+M+06iB$NadJv.SMOLQbr0c12^i.J8XO`Aqnt>.%;F8$,A6[4,RO5Bw7SOC5FX1Bp?H.BnDGB1+G%p2wpcJ>J+pg5#E8&9RS@SB4W^e-^'wb[U0daRWp_b7X#v?G3(WoCqfMSIZ'Iq)irEvHAavgFjGVj+^0Z=K#[o$S4wCZAZ%DLA03@;G6xl,H+]dC8&Aj(FH-V632o?mG']8SB=a0l&PX$E2i*ZI*)$Ru/lk^1#_m^#3IDdL<lEV$DQW#5#_m]q4_oD,Ah.4Z<-1Wp@v3?k#$bCb#w^0(%vE''3G/>L3.<Z+#:MTl@uwL'/8e;#2Ju`Q%oro/&JY:oHbpAl%r>TD/PZCT'5T@WHrY-4F]E*j#(1HIF9a5T;nBmNB5f/e(JFjM%;[r[U.vJV:fWX26c4LG8?n6$<(%uEFGX[s>HX^O/&$;'#c6%(>BDYA&bV3:3g8$0/8Zg=U1<[tD6]2RFi2]0I`[A>AZ%GG:h>-*3)Tam5?Iqp5Ce%K@DH0$08FZT5#,BsBuo,0J^VhV'2G3L2lb^GXB?.V?<IjO?<K_aClmpY'@&c36,>`*1qMCO#B_$IBuo`UG'tf&K#hC3K$tekEeDZFr,wi*)M9KU1f]EcCJP7D'j0XC#W3'NF2(R8,>QU07<M1h+Aj,]17oQ52Mbs-#-puL:PX(KN(c@]8R2C63gbZ/2M5:Z##%45#xt<S4*_nG4D+YQCUx%v#&Q>`+A<N5+A<?[[qB^f,>8^.+*TDu5CFSV$.&Z]GYA_/>YI)84c+VX#rdsv78+;P-;5fH5&:4+IoV&J2YwKN5,hW]u%S*j),5Nk$5<S[096jb6:VVxu`.SUIVqTiBShcn#fY#tHcb4,=gMR.%>+`C1/'gMWdVUU5($YRFDPIS2O>SF6*GsF#f1tj*DB&Q.#2XB1L+B44bqkk/:@M%Ocni)B6YVJ080CS6+G3o$]8:aJ4t?uBZVZT6%CbrTNHJq->l?W08Cn%-^)_t42,nMGfZJk/m`nXQ<XN/#YtaC(5H:(-x>O3/6DhZ@=9lk@t&Jq2Jw6/[TbpCB>Fl.@ulx-#<3)rY[[g6&TpOgU.w`I=cw]o)2Cbe#/V[62ik.n#$:lO3/0r8#ss?$9kJKlGZH,J1IrLNbcKt)#%'FI##*QW-[nkw0r9oU15xGF##)b?#;8/D7T9OB'l&Y@'mQBn)e>P?B6_4X(/3FdQEG8MID9@;6c6*.34a`DHXTh=C56JY='n):7oarg>@0:TBsu3P2Mm:9=A0:OMIZaR(hU)B)4c6%8;Up9+&im:S8pt.-[e/)8qVIp#w@CY/92V3Q+:i`9YlPc=`If>#o$vP,uolb?r_ZHGxR+_k@q2or,%^f=&C^14G3sC-xO9c#$k/s#-9cIA#V#o2h#fKu[7KV&uC]d1:UP</W<v'/wWgB(9hSf#%%@I2eZPhI8aIfC5FZb#$t'(##/W:89f[33+;m03FVv)3FVvH3jQD5'ptQ:=a/.^(4nW3(P'>3(qMSP(U$`A'=&<UlY2m>*D?S%$R0/9Ck:)YGe287CVOu9#$b<J78;K@<k$S`Ek0`S#<u0,CUet$CM[[?O_^Wh12e/*NeHA4BSerFEkw<[4k>+fFDPWCB8M]4<dTP(@BIkZ<jwt>.*-+n#2q8RB>S5T#)ueYK6W;s(o]KF&3CY4fUx)N3.mU+0DwoA'2]f'5#ws4R^]g26*<>b6*>gLC9^r6@BNo7#&Gg;fn_%S2x7mS78*ns&%vcFCSu[O10u_&3Ib2YE_s2r**F#r[pEE[#$sxv&54TX%$_tAFi_IR#Oro%gMMjk).>_v#(8:[07PjqJa?a81O9)]'3p-R(/aoD/;QHV#>p#8-+>w?%pLSb/%@$B##n$T>KLTq/w];X)TaY#7ah(5<hko@?K)g:>vilZH#3l&:14-;;5P4G8oJ'=EX*FwHv'[+u[S=n%SRP`%SRP*A7ZFO%SRJ_4A6<m;+sUEB]=o?NG&t:G`;gY.'?x'CMm5G1if^6B>AW5Dmx6.CP;br9ojd-50.8c/?rElB@8`dBQZFN#.-bZ@BNn`8:)f?MjIl,CNV3e85O8[C33t<08;rx-&H5;#&-<7#*:nZK83Ni(VB6]*g7:q$3L93)de.06t<Vq#+ln#H:xBI5Yqs]5e)Wf&Qg1285Es'$<nLD4xvF8##8B+#4)@s#>cD9##g):%1aGRBI53C9iYRqZ^@Dc@saq>#v>Q*&e]PC^7qOp#$Xs.$tH8,#6=wBY=ou$<(p0dCV^+:,/78d#=1MR19WkK-xi],fUow,3@P,:9Ox5:$G_)&AZ%Pu-d@T?,Z/3)/9EJ%6k=H25#Pq=ASsZXC9C%.2K_Hw/GD;IC@46mK6UJ06pvDpa+BRhf57F?KB4_liFnrC#v;+93goX.),)gP6ar2.'C5fR.'IR8FMK)S92#J4+Ej0d5ujB&5uiK?B6AT&6vcGCTiH`b5av+s6ajn`$s^8uJ56mq1JpBP2gh_&1:M=R,-EPg2RR.K0T?_b0T?[a(/YtcIXj'Mk^e81FMK<;14:m82iPVJEVVi<ErrrKEdqDS(TfI0B<=5FK6V5-6-`W@FDaVJ1:Xct2Mm4(92&6MEe2-&-;6;+6c$-'#f'm(1:TK^]lakP##7o.7Bxun#(C?SC-VgoEdjtmED-Jj#%D&f#*<<'6bwr;)7^EF$*HF$?tEe6#Y`wv'udl@#)aLvBSvobBSx:O1ffOo1fh5jB8L,1$(O&h6b0e`%:WV_2Go[%#dIg=5#))a.80t26X.6/##4;d-+BLM&5`4g#M(]AV+`K?eoM^P5ew@i#29cscYKx.@CMc2)0i<K)Rj:B#EAi7EHRqX$]&:pDu*h9)c_eD#?:g8#]%6W#&?<8#BCKkCJ>PVcY/#0#Y^g<)6R7M#Ikc@i+Rpj#&QH8KjA'K85:_@)0e3Z5esipgP)SB6Z)n2N/TR+@BE1v4bAX2B2B`wBCZ[m?Eh,>$@Z0o1EQ_*<,*c7H*pS:bc*veE/8S#02=9/lYMGJ;13250n?*$+]W)dEG#8[-+Fnu%Qv2R6b/]=365Zv6x?j'6Zdnj2i<ED6@bI&7#EbSCm'RZ/:T+76@tU)19Xpw0n?pjC3VXt-kCAl(JGwf03xWuEbAabCs?LOBvrq4(/56/5#mN-#Hf56_lj',%W#[oARv[Fa,n]u21*#H/qojH9OBGo'N$`l#9bG(B8Ic*/#Z^g,E=F)08FbT(:1a)LV@jTI_t:;B<F.((fd?E-wPb1Bv+j6CUv-%&7>KK2G?$RIBl;*#w@7=-rm&+HC+]aDSS`F#_n(iPEQZ0PEQ^Ga*anq#&d'*$Z7j97'9h,%C8NQC3<eP#1d8>4Gd59APW?j#GG_r<-2^<&R[&X8q2Z6uaU9eCL@mnC0b8?X]8pL7S`9:2SXIR[8`+[0?7S7H*Kp$=+a?=5eEwk#Ui*4HrbZL&R[]U#&GvP1JA7u#?E0T1Or3_##B8D&Xj^S4cP4f27.JQ##6V13HY=/?VV6d*)3mW7<E'p0nFnw.#HQS#?t_60n>1]6b@r@13G-q#>Cx$'bbuINK#j`1OVpY1kF8,#v@[b$:>`P/p_xu>xk?**DEB)+L)fg^R`sL06KIn0<RIN`cF'g19j9oVicMW)UW&`CPdMc/w?_-3.*9?GYfHU#$t9%*pS<>9:A4r-^)>a#'MiUYag)=&lo?n#lL/ej`_T,j`_;J<(oHv2V_^I5(3a?KoD+H6armW2cX=T4*<*;47m$W-rkdF4EW3:4Dl.8D'(31ChRAx%X`^8/6YYLsJG-D3Ic=f11_R2:TYu'3-$A.##e*W#=(Rj0o_QR0if=R6`o7ECNV`P6p=u6Ee2YkaKV(LVd>R44+d$f(qDLp(9`fF2LRHJ?tE_.)GLpL7sgswC4&G'2hw^?CPe#E@T@Q`@=hAG/:x4B3INZG_1;d,@=B^>@v4Vx'ip*?3e3<g#Yd2O#Yf@5/AEWw?;g=/2hwaAEffIc6[_`QCK2O?2sbnAGYIX:3jP3d6ZdcEEjEBc06/f.JpjEQ@=B`@#-C(V3-$q:'N+qM#%00)#$t$'#&Q)P*D@***D?QQ#%9G-#(]Ok4UM0q`G%2DB;[MG4Ell#Ee,m6-AQDp#Ws+=@'D9.Gdclu/w6bb4+c1RQDS2KCr+3%/w-C-.<RbC%p#34(3$Qt$abK2C<8#UF^/I)-vLSc=^%#D$gilVBp$QA%8Ba)#.+DWC5WhB-BitP#v%_07YWX^2o)M=3.<^-##)=;#/L=V12w;q/wH[_2f*)-Ce]8]19W4#(gD]b(U=?N(4O#0-w/x$%A#;5JplRR#TPcRCjVFo14iBB4cY&M(g>Wa#F5@03W^aD1:(DUI^Y0.6V_nE3.>.vY>PDl#[3<u$=b'BKMirg#'Xc+-VOQ>%qVrI#&RMWgiN^uC1.Td>[AV/C-Ds.Z:uPK#>w=Q#q0Fw1:@ax*kvVd#2gMwChI1dClmVV0n.5J/R;u0#'OeK+]Y/?6boRl#.vJ#@Br2p@uIO71;>uh#$jeA#(10oEE3(1EN)+G-B&.w##+8e#/`hHCk.Ut##Ivt'q/K,]ZJ$56*<Ae6*EGkh/]4)#Z^if%&=>Y@B&<l.Yii##$upC5OUcI1:03W1;#daRS6P86+B%nPY;XCsIdvD6bVx[Gf?2_0u(<'QrW%L@CTU0C8YWa#uv(;7tA_UG%L`jA,-+>DXRR?DYX9IG#fTXG52,QB[gV&6cFRI2Rf+ec=ruU2-bb5**=x)%;5b$3-8V,;+xWs%Y=]'3.i3[19b>ZG/o1<Gf%o3igu6JCO1$EHcO<`v%XM1CFDl[&Wn*5#'DK9#[UA]JZqJO0j9.01n%dGJPf1^3jUp87t067El)8,?C=K^HGFL$(hx8Hl[t?hI'I`9Dn3gNDo0G_J%TAM:KfQ<#3mc''l_qvCTV-sH8.'YEFB4o+'_Y)##-@H(7vkU$SN--F$)+VHGOZWBPRVgH+](:H*L>aI`]%&b(/VlK#g_)2WwMe3IE[W'ntGVIZd^qj0AuOC9;Tj6aiq,'[L9>/?_J:089L3%8K+$EJoUbCk9j$BmvJTB67b##>d.=#]*n?cB4B9Lij-p/pF1O>&Go,I=,JC1rwVCC5E=)b)tP_0?7L))nNXO#*VS`.Sbt,CVOg-I'KGV(9ntF8$?t_G=X61I^tou?am;IH]=wv$*ODx._1>,H;O_9#<$,-BuIpk;RL#LFMDCR-u37G1kj)t<iBMBG^e4t8t45:F=%H$g4c=M.XYZl<gJjhC;bv/FLv(v+xutr5(w9q/6W]7mrA(IpiY]p+C$OQ#$c4B2,#W+(4v%##sjAv=%ktQ1rF<'VI0Ek'3mv+##R9_$0c?*BP7gj6/ul:J^TIW`06&.%<=PEZtlp*@BdoR2MjW17>2MmUmI.B@Bl/x-Ad<&4%wM0(U)V<%Orn?Bvr*-#,2*4<mG&qB<aUp$&g[.99X7JCPQDeC7Q/xBoq0f98nGKC3l;B8pxNq0>Isxs(I*5#v>u]7X[>0CYJrxom@d65dlB:AwEf>BR)3I=0$d$19P2D),1,I'NUa-Nk:h'2iur1C_3]36A^6*;khIxCjkmQb_YAC#$bqt#>AsD?dQdFBor;;#=^Z57Bq(4A1xU`K6Up]$;i>-%$`?s1:Ab);e0tY>Ytvv=h;xcB=M[*CVD@C6[Uv=6B=4OP=vO>u#,gSq4=$oQrTcr/8d_s,v%0Q$iF@(B2&MD#)l+J6d1EY.Bv%@<D99h2M*Zn#Fcdh?hM6jBQlYV-wK6fB8eY@S5+^l-bJ-N-ZjvK11,*=<c*j0+&X.a%0Qa9AVD8F6Zs^n/95A@(1'46##Z[L#e$hl7;XaCcFAXK'ir][#3GpDK#g/n;/IMD$D'Yw/:^2S'5^iKRV<r&@scJTBmYrf5%krF3es&P?]1.s3J&;UG-<6S3dZRe.oqPp##56`92*C'$Nb(>EJGIe/95WbA]:C%%SQm.;.`9k<)p2f:3:B?<K-w(08T[;#5J:'P=wbM0?6Fa)1@^P#4Vl5-t$DMH*:g#C[(o7BCdR_6+.rN'o--f#B'ZOqfCh_/7_oZ##Llw%$k@t,YS2d6+V8F07Z3O#(q.$A+^rLE+g5V#nUT<]<I'>#Yn[[3lR)jkA$Al-v'WOi4=kd=bjP_02,;RZ$7CW2Ax#Nqf1_l#%).2$;C+t.>;&l(R$4p/Tio6)MAs25&Mar*`[91*`[)n3`Vxq2iEb_1om>/F1bTB?tFq,05bC6ftwAlBlpxn@tDb>#bT(TJ](HU(UcT+-Fv;U(kq.eCjNCXH&6atEs6$51:TKf0N%tl=]`rt.`f-^#<Vw6@tT>QI<9O`16t?51:X^P$e8Z].ogvF=OJ@_BQS$ECN^GX#Pf@(Lff%R/Q&gY-?O$u(JLH+*4I)4/T#9r*d3@F&o;%M#Ao74u$jh41;<h219(=h%8A[JEJ]7q>uc6L=^Z;A+L`Y^&NKp<2^;b%-?:H+(0.,;#,)BmK6Uqh$s-oM+F#HP[%eo_3D<.R#>Q@v12UNO$Y*^:$VwR'*Q&Ur.Wn3B>[r9V$Vs?Y#P][[1:T,E#1b?hEJSFsE[1nJDM`u6&tGK+/wnTB*gjks9#5Pg.$Pdg8dU'M8TH/K6]xF>?%4<A6bUK16$ug5[qVJPJr,f<#$#ia#;Jrj-lmdhBQo3D16;LD6biEqBwZn+BwZmc5-SUM*`ZSb?&O,dCX)se8]AMbBi:e+T;Ma03b%mY2nGQ]G$>NnK4#;*YxXG8(JOhF(O3AvFgw6HK6UxR##>pFi,OHC(Jh9'$,9la.)/<0Cm-cI#$JeT0<dtX#'=(b*)Qau#]x^E&5sUV,Yt/)20<@+&6^b]W)aoH%9VlU#1<Qg3SbnP+A;t)#ZGQJ)2'c^M01ln6+13RBTawK5vS+s&lj>W(jrpo/5-/1#+K&Q1:)_F$sZYoahf[0F1=g`Bu/;xCMt5W_7lVj@oa8&.<RbA%T1ij2m'0Fg2</>##QJVk@gdl0?7i>/wX59$Oh0rC5HPQ@8_sG#[fjoC;9l)6*ViE#)Er%mrwrY'Nj=X#3Q#ECUxUw##b`j*O6Gb$Jd552U+0cK2tY?0;frV$1A1HI<:X7%?UebJ[[fV@T*AB)dQnG#N>aq8xSSiDo2BJ%)a-lEpR1+)2EZP,dvN,#bGh*=%jtX/o/8U##-+N%NYbVuY>L_&m3CS(<9^m#ap4(,uo;CI91NCCO1':HAsoJ&#0,6O&mtK-_P?r##H`%0njx*B2pMU-*I[P$<.R?(%)','g5xvW([L9/q(p^02)Dt##p^U(qUP_-[x0d#&d>`c?+kl#$5#5#7D&G9iZqeB9We-;4pV0Edi%w#+H-._Jd5hn7eUh.SLD=NHC9,CVFo]CU.n&olKY:$$A>F9k%qO##8g7$F'Si6b/Xa#(8fWF#*fx1h_gpV6Bv6#%B#)##Xuv13G[]#$tIp?VEG.0<n[=#$YDB&612a#.=cAYFPf1(/oIH0ZRuK%8R7A(46F#)Rl#v%aATVsEg]G)/r-uesCVt6[Uv?6FJv#GvJ])6bq:E@uwa^#b?sLm;J4)'204c`+bpU://3_#2KTp2j0]h0<G4Yc+A[E#$jfm%8?.q*l_dD#JDF78VqGN'VlcWBomlr*Q/i6-?MW#2Hw(r#$m.H(i.Lm(j+$s(fcEW#%&de(Meqs(h]<*[U&sNFEoL'V-XW)(i@PS$g4+bCNOHKBQZ@d#+o,vB68/7$XYs,#')Va&lj;f(j+$N(fcegO_8XCO_9*MO_8XJ.8hoOI9mx(/5BMY-Z(U(=TDp`0?GcpCPcmQ<sjPhI_t:Y(k0H*+A<EdUJ2jTB2frA1g+qPAltM]Alsc[Bn#YJ2Qo[P.SKqU$tR%D#[BHT#>Z]Y.#1W4#eS^rEfx;@E(h:b#$,SE$tswI=%jiU#$_`8#xm>^03:>Q-Zjj'*`lI>&S;Dd-hj-eoP0F-$;D:b;6D@&BaJ<_BV5^:%<`c^-;7NpK81`f[qL>GBUTVNCTTcMEk^fxB>-G-(Ju$GuuHVZ0t5rZCTVZnDo9s7B<Whh%T4g]7Cw^g1/%th1O&q^/w-_b06_nWK84$M@B65v?)^w%B6mbF)2Aa+.CF&/#&?B$##AZZ2j9#r2D7(Z7B]A'N`CR[1K=F7/qT%d##*ed4El8e=A3YHHai(s6m,j5/TuQ]#)eEGH@>k+GB>7F1Pnj=4xmmQE`IUwHp*NlE`HkQFA*4*##v7kFA,SwB6v@hG>(/QB6fQ%277>H#$VSa#$Wvi&6O'Y'gH&lH*rP)^1aH:8=EAf0Q^tx6`#W[Bw?Wm7SF)<-EeTR%#c0rgiG8WI`9Td##PDg$ZBL=8lbdXFj,Ve14:jx#Yd1ANe3=72LI64BxNDx<D3_'@=1ud0t<Ws4xnoh/qUT'Ee9Bt0WdeI#Fg5@Ge#Lw%T4(I<edR30WiWd&_1;j7SF87#>RKf%J'U38laU)Firu/BMA`*#e$4I21@0?4,[U%4bJvI3.W8Y8rqd?3+N#+/oG#fp1hHc4(A8k06UdX2H0Z^0ib6V4*_h15(5,C1f^*W3ICh=.ohlC/5.7N3dl@19id0>#$3@i1dYP><D>m92L&a)###s/KYrB9FL$%U-[QGk`PnbWCL(Bx30?%]@unsq.'[4:21-[$3;,nHB86QR-;7e:$$mSY/n8:2##6kn(7r=T%lM$pLms,sFaT+MmY:'w-[[)(Bk(kbDBgw)So.pL2G?ZP$N_<3MS:%E+i]JUe_pQB*.T5d.$Gp[)869n-=SGBE+<I%-ssmB#FI5OIoV`v/ueE;*IpmZ-?Uf8&R?t3#%V<HAQ8pR#;])^1:%('*l#3g5.3Vf9jI.j6[Uv36EsVh;HtG8.L^tB12]Cd6^#?A/wfR%&Ntn2D07Fk5:fO:5Dhbk-@Ix*)dq%X3kU>q0ia1q0i`So@89['-@ITx?;/hoC5HJfE/S7'),*cH89Hv,0uICt08<v'1OZ[HQA^7,-vhGrBn1GD*HxJe(3M65%*i@_Bk:[Bn]Bis(7g)kJZr;L)H.sZ#G`B)[]k/^?Vq3C#'tEgBFZ5$0/bj&6+5L_?EYps12Zaw%Io4q8U+bP#?<O%)QwU_#BLiwDewUD0?7PE#(U6=2k%d^>ud*MV7HnJ'ixn]4+BD[mV.riAqRqA32oII1x(ELL8Y+w(fv#R,CLM7$*lqpC&fmO6rea$##<Wa#`N+aC/4lo3c'ac6?H_j'MLb*0<#s-#xefCH#YR*,>A2ACfRg3Aw3YJBVwRl-rvn5#(^?]G.]ZQ5g%>M#&ZMv1/&i)18IBMJl[*$.os:OFi`X0#$b6T$x']JF^]WI0XK^*/w6[kB6nOuB>d@66<4)52jA;Pq.g&0BtDKwG-PVn21@$g5dw:o#&cj=.SO6(B6nO97ATwA=b`hoG&/f6pii$2>f+:l5^hIk.ogwe/5-ka89SHsBG=p`>YG08#$c)Y#&I4tpPtw*0>:B*B>e$I2,tXa5_c)G3;so_q:E)m1s)Of(3IL&#'<XiH?q1')2WkB<h5,I0Q`>[9##JB1LL2e/le21/le%c/ldua/ldi]/lf+;Fj#D-*0MRN)Nm@L*Kl2B*l5vj2T&u@OcXR7ce.;#ENk8l1qrD%JXd``0Mwq9#.6@IAZ%G0HriodFhZ:]Ek9M8##>JOAQ3YQ2SsoHQX`FvBqr7mX@u=qB=R>6%rPawCUx%s#%2)f2,Pm-3g>]XhJJ0C#$$;-#$4T=CP2[n:fV.V##AK-&rBuo6*WYkK#k0h2h%0uOgSP[#x7ED:L.VG.pPc<.X5Vj#FpYCG'%?t$Ecup08D9J-W(MCt@uu8CPvl%$;>VL20aRS#uvUl6^4h:Cs%HKZ;:bH#$<pj(t.xkL7UKF1q1vGJ(cHOE->,b'22<IHb.`.Y&FZ4$;V4d#?tjj@Auh#$VV5W.U<(HBN/?S#AZ))mEL?%##(uZ-vC]S##Y5$#?i-*F00^2Hc+=:F0Q9[#ODIr'if`L3)Ir)$'p14SlK0$#)n*7FKmB]#[.46VOnq$(hK.PE`ubw&<IH1t@aZa(0uqo)IFtL#$lx>CfQ-`2h$ZwkA-xJ-[7U^FA4TE1:D:.)Qe;I#pce9[=S_h$tW_e#@Lv]%ScQ+#3TsCB9aX,pR?rg(feiP8s7)2B=IrI*cmn`A3+tp/w.:.D/r(X,_BLk$rr;2$8rpmqp=Pi(h3#c(UB3f(5GG7#6&RG#-S4n#].KcD/NqM+Ex$s##IbG#4Q#L08:6G$>3kPs*2G%/93eU3QZ_$5#24E#Za$N&f4s3-bP8PLnJ9C-;[Q_$&VSe&;L9q#$m(3/m.:,$',1'E^Xf<UhFi$*)9S^H,Y0_,YfC%##Ejk#;q*t;f':/3g%U)JcKLe4r&98t)Je1h/AQs4,#E+DnHF.$gNU>784AHTORudC0Wje+AU'b&xoB`C$dbAqi):p1pmkE.(bCCAPNlA#5xebGf86I6@C&72<H&h@9*uwpmr$r:fVRNj`r]^/wUI@#*'&U/wQu@12`0JH>NY$0Cb'uE6ooq$VUYYIoU5R/9lb?#].B<F]FQ2$PvTEQVIWoC4BjaCmA@?Ck:#N%weN*2+x'%%8Q#K%,)icC<1g5#%g=o#%B[v2,:`fC34'S<-2]1#[rDr#%'IP#%iQ(##6+C#@nh?]lPx_@t;u+85(x-/wPIh#@gH'BS$5*1B[]^Yv(^AGYNZl#5Jx(4/kbET5-ZD08jG+,%t$w#'#(CHrn&[JplwD8n@0[#>C=e(<K<X'A6K%?@W#Z7p_u(8iFP2D0TY*>&?@5fU&+E(0EK/6*qGp2Qq?$@#.:(CO'O^$VdH//UM+B$XPqb9MN_;(:YQw3ek-1&PNuUp2-hR62DL)^M&Ax%Y5e]10kmr/mdUo3D9Pu=]S%@/$18l3d&GaCMAKX1O*Pg1O*NA$w4_deS_VE$VWF15eDoJ#cs2YBG_o]-;5rECla17E1U39=]T.`11<7v$v7xM1/.ru$><o:4%wE8*3R'&-EpY%4%qHV*3aOP#71K:HF*^;$#D'BKj8<h%8;4S#_HD]KiMxx#YY:DGF_i61rR[%8<o5AG/,`82SD8d,upGrC[sb-C9Pvg#@Td^K5sNU=&K%b)eY>%CJ9Q<2n+ag&9IwoJ4r)+5/]xcms+%NJlWUl/9lYB%8^ZQ%8I15A>:'U#YufC$'$RL1qtmh2Jv*X`/98d'-&Hd.$-gD0m/@pFEi@A4HO*+16:tD)Kj>j(,d.u>-07(C33*P$$ZH,CVU9^%SZ1m)n(N-(RBST(3k8W#6lTJM-0ka%Z>8JIx$F_#9OChg3&Ws##G=e#$YM>%rIE,#$v7g#@:0B#$55:#c(hNFiCIQ*)EcA(;)M.-$5fa$=$h/3g>s+A#TNK#G1vx(/e;p/wCwQ$79s^BQZqwBn:foBJr/m-[cg)$Oe5h3J_%:=hL3&1O8f&2LR[':4b7u#[RM)#[V0=-XC7v/Y-O.0p'E0K3W(E$;>>@#&XETE`HL>h04US$VcT928Weu#vr*m$=R@h,YleT$(??XT1pHN19Wjn#]$%w5>5kH-AF4w'MOKs%CBPYBY4taNDrdg5duZs3Nkmt^M0H[[S6fN'ir,.27e<*#@@T_##`C7()$[Y9QroC6AC.u`G$fb08D?LBQ>H56u64%a2tgh5#=+s@t,4a-*Ms*#$vb&$<tj?88Bhf##m]1]P+QAB<YrV#'+:,]'?FgB<DAP0tqwr$s@(qH,3tf#%ft4;G7@bF2;[j#%ft1;G7@bC:/5_#%ft6SlKH9FbO4&&3PMI8Prbe6aug_$-dr5/qUs]BmU4Y7E@08$s717UJ3urFj1bo*)X(a#J_=D'j#;@#>lOc9]X[2H+[i*Ge/W&&qZ=#/Pmj`$&<#WHCl1Z0,kts7UdU=##&sD)0Pn^Aqx$?BnP%+#$ucS##(lr-wh/S##,2(#cD$EHFpN;(&7jh%xaj9ZV3Ab;.']0#(hH=2cA_;P>)(7Hc)(<#AZ&T#$3x6I`aHw&@Vep19W_c#;]>X7Q)&tCJY(9l*vS#*`tLa$s/t(3%do4C3Q4`$,H[hCCCAQ#[%:vHGkp>$Y($4'j>Ln%Sn/G'jW:Z#Zr7;KSBO.A_lfIBYSZ5/r,Q`(Oj&d*f+j,.Xua:3aIA3'x37k#Kwk<FhB=t*H*axOB)Yi#$LKW#O`c-RoQ&(06f:>%T*10Ku`-@EjjjeAPEuV3ZAmR3v]v_BSe@*=d4uv2hF%s'bY[]/q7@C(Mn<h8VI2W#>I47#$i4H2nP&^C6/I1$71+7[oI+'B8IeajDgm8'5h7NA61+15xuebB2ScTGYJ3Q$;Uv)-vLTP'j5AZ3DqHd(3kc32R+hLqL+3F7-oH<CldJSCPO0feYf76&;sHUA'u?u'wQ`k.'5Oa&6rCX3DQ5P.X5Q8#%27W#$m$GLJ2KS:k?T=EV=tQCjUm=&6g_cQ;&@823fanb':[A@CV5e#$i4693)%XHs&L5::*1)1J00'FEITjL;GLe6b8f@D*<N;FGXikLL>$oM2Z8*FE[u`$ebH@D-]g$6=)[o06PbI5-xP6LWqFRH[Yt5#&v38Kw9ZS;0+oAQ-TGH#&fR8bxMo((Q2toEnK;D;SO[2DG_FTDG_F=2+xUwI7tr>LJI#>#8McwaE=G(BAjorTmDb3GgU8'(rwf8#C?Q&2Mc1@#&k^[5]FAL3N5VS#0%<],`$A#$t5'<6U(d[O&#f4(ko&s33[k:1hV]fC1%$V3[v1gC9UTS5ww'+Bp>'.)gqR6=*,n;1MeD%l%m5n0t3$X-v<fCH>I4X&WS5l5^kck#lxCYBQxAA5_enuEeV&*5--fKE`J?O@tFGO(O/&N.'P.C$?_+.lEZ0T%#x;x/w6Ic.W$nK1v;a/Bs<Yp6*2R_)Hk:N#loIP-[j1;$1JUTGd(bb2mS7VPKX',;GRt0$,I<_'ig6q@8$gt/PXK6#=K21o8p8VMcF,(#$a[hF%o2i$On-=-w-ib0kbpeRXbn4134Xm0mA@l6#Ja2/q07'<L@=3I'%4:Bt.MQCakIN/[ga;#>E?Fmb:WH-C/)fB>7t#DoL2<#S1OZDo'An5]rh%CN]vV2SWiK?uTx)'l%a,O(SX=$rtd1#f0r?c@`@/(0)9=9iY]9,#i3=*-`w;%fqH9$.'4<##[48@t*E-C9;$cHcX[-#$^JY*a+Xs/@/iw#%^AK##O>a%xkJKBl;tUFiArL=F3$:G#]q[B>8a5BpW0tLS+^]=`ge`#$?5[.'ee8.&id$#%.F86rf]`L.j2GCrFa@#<jBT4K0mZDnCe@4)I-Z9;GOb<LZh>/($jV.u0$w3fp#@6,4+:PZ@na#)kt[2h?QN>(8)Q3e<ckFag-v08Ccv#$=+-Cj2k]&m*B'%rZ]mJPvYF%pS$q#n:B=^nKt'O'O3.M2b=#6*F$s08D>f#^4+=8lpL_P>mtO$-#iGH_P%k-XUQeLKxm4E(nL:7v8qSGHchdAS;[^?>(.44dBvmcD]O26avL(#1%h9IeIE@GDem,6DPBS8Z,]5:LIYf&<(:WH$*x.(NkXxg6'-+/rPhE6d=B'3I`9;-xX3`#+wZ:6d:FN#&cZCCsxv.H&GR(%8<AG*2IXZ-Z1-B##)G#7_to30,K/OIZ#Vr0nETW#T/(r(JGt,1Q?mxFFP?I;3,-i*4mgI;VDd3;VE>C05:Ki7<D1iIYx2BIX1vu1/.i<##@6`)0j,b(.]F=#NPlh6;.B5###G/-?Uli1j#1=##cRN)dlt%?ADwV8Vd#H#$3w^2Q8at),('],$f1k-VV:)#X'>HCh@$g32pwF.'Z#j%p*rI#7=4f<-2`f##c-M3Jgod6?3^d&53i,UssrZ6;NKN$+9uqCNV+#McIZM*-<H0#$i485FV^B%u/&B04905Vs@hT$s.]l#Ua?K.)9mLCM>lW2g?ex#)w1v#v:VA#%0-(#(]Lo0-rBnCNV2o#%;*&#%pBx#%)2^#&A%j##-2ZCJ4fTEk5US(r=-]#S]:gLS?T>6b$<P$;D7D<D<X,#(K(B-wYgS6^#W4#%Ji*#>dRI*d3'()MgM>.[WYN#%TjB#%0W@#%:#J#%^vE##?=E#EY3V0ME4b0MDcj##HbP)o7>#)kj'XAVc/gCQ#<E#?H(n#%&acf6lMVFM$15&5QG9$ITQ'3-ut=V,K%nFeEVf&b9hBCM=Z56*LZ+#k@)'Dn2B;#'a5E(MY1A2U2cY4/n%>%AP(v19k;j#6Z`k-;5fE14L3G5c%j])Gue4#<58#/925?+c(>4)1NK,+bu83)1EE+#]kgYI8i-#F^9t46r@inHW2]RDMa4E#-S#D5qVM=3g#N`=Jnwc08>]$$$TmpD;GG$&PNuU&POIj08D?q2hAcu4butw(3q-h(Tx9O/@nwx%_C#?FEiYi(ga;F;2Kw1$-3NZap&P+5C=n%B8&%*ClkHP#&HMUbd2tV2L/oiD0J.$56rFN2Mcw7/m*9f(O6h##YhT'2MvC;0=qgF#%%@L1LC.$2Mv.40=)q-#%%@=.SKm%Jt1&:0=aH6#(`/*),(*`#&S7E4Ngx+08FCT#(19BD'`iL#.dD06+SY7H&$$g6cf&b*HD-jFAMb`.Z%xR#+f;N;28`O/8n]g&54nb6b@&&-B_O',Z=AlB67eAFEK'@#/)O=CkBmM0N%o.0n%7'J5$5O-?VFB$Z%6.03BtG06LE*(UO^X(UPix(:9pL89ft;DKdLneuIi#-wx72G3FK]hf8<7mwp?_&PYK0%RVOYEg19/S66Pe6VL131423G#&7S.#'icX/5-uq/5-'`-&X=56I#RC#6lC)19E^om,O@Ik)YvlWpO1W(gDDY#0L(b.6&Vl.)CXv3-^$t/S.)*1JXsR/qLsZ,?U[D$TxZ%.SKm*1/q)6#5BpW&5jc>/r#o*61K`?02+bL26T)&%Xa5_D4Qn50Ww-^3-J`v/UV&cBFRA0/w?c<04=jcIxllVBnX<DFGXtm/wn.E0I`+D26SQh70n[KBn^w:3-K7pB6Ib@iW5j3?VD5^F,:3TXawL*D0KjNEe20u09]Q219l8?7v:^0CW.am6b&&UlB0(W;0ZZV05Nfp(fdWA6bI#$(4J&T7XA$o6_exD=baHM%88I76c3M+5_us4E`R.B+5.%L,^Pp];K=#$6&H_gp2v6)%(h2qHG=F@O'jB/reKh?8T?JPGwDQ+7Eoj%5^.e1;,IR?6tX9)5$`ls)15m<I*d5(`O1]J$Y)82%SaL^$Lf%$IAe?<'ixh=#3%XxHFnb%*)TF6%4N?'cuxNp$VV@F#3:)E=%jwI2l9rR%.OL/V,7E2##0)G#/Vk(7;33CEF^^pIU*SwJq[Qi%T'Kc.ae#+0RlOa6bU0WBSet0#BV/Th?9dwCoV2RB66@ENoY`j6^V4o19J*?$,])pd;PFk-wJ4KBSU*,#`?ELBqSnfEff/A#]wt3-<21RBk`4J.&0)'>9+j<6*JwN%Ttvo2Y$pdC,#aoDcqvJ%Y[?+D2EL(%=VsEEi=:dEPVvd>_A;d7'i,U-[Hum7T^.v.'l@IP@J,+S7#l1S;^(J0tbVY)12b##2TPj$$](iD-RBdC`fOY6bp;b._M17/we+BFGh?N##;tI$tWeP08T[4u1t/>0if-B#Q4q;*+WNC-wwY..4PwPC.XCi'5SfpBg#w_0=O*]GYS6I(//%>)7M#H$YgvaEMarE5us<3)GC3b%pG5n%nhGN06o%2%LN2?A7^J.EeMGO614xrBjG4OBw.Q%aP)[G$;<B`$Hkv3Lg+EB%p6v##BC/u/pK0D#CxwATN*)%?WIJS5hq'D*H`tT8l_#8baef'&6jqW&%$#8C34'?G#8AJ.9l)&$<Ref%P%TiSUD<i7?84u7r2QL#YbRT7WhfE-degMbA-s3K#g+L/w26]*k)PL#8nT'C34+[+H1KUEkc(6'Pf`:?EWHq+j*1;#/D4(G(0Ku'nBX^#7r$9G-,Z(SX^]v=E//i-;4Yb##I6_#4=Qf4A6#b-XnFD##:Lh&mN1c0?5&9DnFGuFi)B[=AKg<8%sQLJ6IJ8+A;dl+A>+w&tjTSGe5f&.<TvL-hGN`FMDG-B>.s=##)h?'m*fW#)<2+B>nJM.Bn@ZRpCBL#=N^NBYwVm5(7.+.;hSk@9-J#3jtjaCKrRdpAb5k1pl09F[mLPB6'AG.SLJdNgQMW/<ie7#$NrU$_C_#dV+HH##5Y3(&S&8#Z(f817/^e0`#tmm/NxCBMi0&EF0Ho6.dP+##q`S$?,vLMgSsx18H=N16#bDU0rDG*,/uS%TQ))5CPSQ:JDi.:JDb[:/(bp3*SwZ#&e%hDG1S*#?2:gR*$2%7okNf##,/Z#A$]l#>Q#7%Y=`&6%T,A-VOY^#>PEq&)$xu6VRVkJw5KR#Bs8/9icY;$@,R>F*%Px,uxPv#jfBZ`Kv=(9jBgS'mHWQ$5WiK*J=E^#%2*_0kfS@'4GBW#CL-96:WM1:Kwn[=f&wJGe/_:R9kOw'4ccs11u55165nsEeC?P4*YCkb*:I@4c$bl[[x`&4Xs_fK?5Qp$u9eBe[`Aq(7uUn*NV*,0t*O^<D6E;FhuxN&53_n>&%H0B=MNtH@m6e18SIq$;:ZQ>YOx<3Oi5l6FnsPFb+J.bC57'(j2Ehqi1fdH=%UqpZ9XkBmvIR#-;:UHGFI>F7Bqa)U(%P6+@W`.'Yl>>Dw16Fj/vw(TB10#TX@lEvg&=>JFbo=h;eu$a.Zr;oI?k#'Ff-'igLf'MK:h'2/KYN++7W>`ks[C:XLw9nRVq-ZtK3%#gAEEP=fI$2&jY8w'`aC56?3/p<<FF'UhT,&B#muZ34.Drc;-HBfV;5l]W@9nUaw=ZiFB'MJbvTU]aj14D,_1lwX.BY?a?JUIY=FaT+JHsD8V2ZXu'n+cF(3-Aa=FApaZ6atY.0nw?Z1:Fj&DpH7=-ZhN]F&7Rd,&MMD%:pNEM+p=mGxn=g*D@QJ;G71:Gx6oYk@hQ4DNH-iBX7udGh:p0BSh01`h-3i9nU0WH*=C;#>0Q)A^87=Ec[XS#)bhY/q@:x=FDavBmoB@?*,9:BQ]p2#aM0>K6U-6/le,+,hRCAU.dYpK1m<VBSfnbB[?ae$/).dT$K*G4FkJ^H%J#@3.b8Z%(mX'1OVEH3nA/J2K`*53IV:?(2`U20WeL0##,r<#440oG_=L9-`PCWI$^89J?VOK/&5S3XA9+-:m.?ABFq#/rqd#sR9kCYDGiQ[13G[D#,+2o6+_R`#&xUK'2/Ig#DIS]F%-1F<>m9g:g19,<3Ib*<3MOE$ClwL>ECS(3.X0lHvC?_^Z+KMB8JF-5k<5m+&c7Z3eB)x#%.FO0fwsn5jHsp%a8=5#(xbn208i%.Gc't-(J2M@=_8e&ljN-#?Zv/12]u,.sHqpOxvKj2mh/E.SLG6$rr4k&(D0&Eo:>0IXX)_15>nG1;o6>'2/uHk%KQMOajhv&F1X-B@)nT2L79D6*1Px(Vt7w$g=%7Ge2(tV,.`hRoWN[6$Y>F.v/5hG)%Z.41ph'rWiOSH*(v/1^_O$Clk<I(S<x@2isW8#>@F02oXBA#)l=[IYUkp$8`hi2hnB0./n=P8Ga^FV>N-32mS<Z;QV9s;Y(CC/93Y7>'*I02,H@B.>qoi-X8Cq-VYS-(4N[&&W1[`:pu@6<jwn:<3I+]:Qns96/MjOJ']8&K3aTM3F+qY-X1o&#YmqS$0WCH8pYlh;#Hiw:#K?mHED5(CVUQe#,`jVCVDK5#ww[AV<xJ(###J6&7#9D#Z`0V5F#Ba6_-G;#h<9dFkqD.FGCpS92lo+FW(EvF]s-S<WIci8L+:?GJ,)c$.K/sJGaSx-[eR_.'5-U##/?l(:@Ct(6G4w$.K-[8Ax070+f`D-b>),(UP3Y<ew$:0t=0&'0S:vCm)]WEJZFXUiXD=#&[u(oX:&KDLtUY0=Qc+5-d^XY(Zun#)l=$@t:=v*evH2(U)]##M'KJC56;3S5F$14,#^(*D?gp%SwqE%0Zg::;7R-+%vZC$#<Ua##PDDI8Lic35Au8M,,IR2oAw8Hcaji#$M@>@edUq1q1K$WD8V%$<eFG04i531sDjb#nExL3/*7:#%/*k3f$1k9<BYW6e$KTLphgu##[]9#4OadVODiE08Dt-6b*i$+hJ7VL9E]7B8Ke(0&Hu>U#mGYW`ar(-Z(T+$EZr412_tREmAZ]925KK$B?7LH&n5^7^(+GF5J3H*)$w#m;OC3HED.ADRF,pEt;iQpi5qC6j@RJ;mh+.#';PO`:0HW5v1:PB8:$o##dCm>YcqFYY5VBISj%`3Ij`i-*dB3'rAjj@DHE2'5^c=APkol69,3T9vR-_)-0F7#5/4)$rsk;19w*J#=fgp3jO[GY2gXjjDBa%#$97P4cYH&D;>2iHw/fMk]6?&LP5na%,Whv4GGSO4GR)h#A$7o#$upE$wt.TMd0U^`d$Rn#v+WU#bKnCs9FBAQxw/tB@Qve7b)Ui(8rE9I=$@n.8q5&06KQb#'>*0CSr/Fu=]jSM-IAm%U:`F5vs'x#Wj6#KiMXo##HeQ#h0#JDH(&T@=9umA46N7EI.c&2w+<(3.+xe7xalc3It2x1+x6[7=@(Y50tL=/5/Ks4/kdS##-%?$Mu'C2v4r;1ni$q6+_[X#(LU9CQ,5uJ@mJZ?f,9Q-;;R]=bkY1/xt/H(Q23t-AE`ZN)oBV9pCFAB@[2lUx4WIX_t&*##C-X#OMRsi.wUG##,Yh,>88_##bMk(Q#h&'tx$I21[Hw##,5gJ8djd:Xr.f-xpKA$?ZB.-x3kb##emw$Hja];4S$F%sEMS##,-s##2%#27n:t%p4LpI[h_^2U`]7,uo<OK8ikx140C35_mwo:faWl2iGUE(OV`V)20GA-x=0d#'2cfJmNADic=>U#?4,r07>NZ#[ht:#YbJmC8jcx1OUt$#+eW25H-5'Jlc6@*J7e((4[(J(N-Qu#_68h4:iLN3IEQ/&57CS&Rd#R6<4)G9MY@o#<2b@FKX(t#>@Wm+M*oM#1&W?j(OdA%86eA#$^8T#B`f_eS1=8eS1k33FVv&o4WiE3.*FZ#%^Rw#&Z8WeoBg#L2Ja+6H9]$'MLWK2LiK+%BZX:,ZcNP##,.C#?^fe++1Cv(O`<K#GV?54xv:Y&DSJ#;O_UW.#3,%#>OtG2hBGVG#/<X#$k472Gu,k)M&H'+Jl'.,I]:i1V7(4#&S7kD.X#i#&6ed&6sbR/6)Gp#Qh<66t^l/0/b2p19C_j,()@X8w'Ot:jm]BYYv7=T[*du%Vwob4%q05##pGfCr*pw./*_GX185h#]wv1##-c9C;Ktb,DZ.x&8M<3?acd?&U.gO1gm?B67.(aCN:dO/t%XgKMSj-'K:F-1:CcH6'5WC@B0^>,MsW;##7Eu18w?M(6(E*/xwbc/V@@8(JS.D%g6<49@5#8/:%;e3N4RK/5-,6#/W<Y@tD`&1D2mT;eh62b*7g.(Kcvx(,v:u(Nk&H6^cabpi5j9K4%wf8la9(:67*CId`5t/92A,2gqL'qK]B%o'24r(L%]Z#YdtU#t8g53(th(#$Egf,E]$k'l@;K#jPd.H$KC%)GCjt)Ia`4MG7Q)#lxi.8qXthC=xYfC,U^:#e#PL1qV28EPZU]@B`B,B<WPS.<pDTZvIY2<ELT&C((Y]&lma2CU/&:GgGw:?_lZCH*MJ#16MXP6Z+T(2Jv2m$X3U@VdX50#*i>w2Jva&#weO?*a$.7B6>ctu>#/,*D?L=)f(L9##'#T%9jhA&dDpQ##v<EW-CY@1qCp=>J+Kd*aYLB2LHt.0OPZRhle;h6^iCj0@(&>_IxjS#>Qx9$>'<C)eEVi#>]^j$uTHFAV:;1#>F#v'jc9>#4e=Za(UJA#AFq-rc7.4SUG%#-mgEvh.s*&)-guDG>pm*8swJ9C3^iuCQv,0Bl7kJ)eb,b$<fU*6$**cC5GBs;hj5D9CFBM.)%ZGt&^;<#$uo0LJJOe/WkLN)9md[EN_x>Fc_jd#f'f<&UFOl##)13$<f-IJ-#hd#'DAI5$]5lB2E#?)M_ll%3g+bg`[uJ6*P9XL5f@@1rW6_$/H=x*Vgb;$A<JfH%Q*%(flRegu@aC)d&f]%PSE_IC*`.n(kq3Cs.g.F]DgLUJ/($#Y7O,H:;%AfGC/=F%d^K#)-j]ETeCE5`h,7E/A+)[ob]VMo`Ei19WkU6+9O0C9UBQ7PIO?C3;#E217095^egG#*^*m*E<m-:fViC:fV1t/<4:p0Xt`Y&RugEPY;1T#%')nR;F[9m,X/TT6<<7onMeW$s%IU*4YOx%Z1O_3fT2SkKBfh5&O):8gJOhG4cm@.bh)&/:Ktg&)%fHEJiM^J[%AW06f]'BBr:&/?q=$2R,EgO_BE(CIN>M`nTRF).>9e%p#5n#R:A^8TH0#7#>Z62hwTOG#SHh5a^3g8Ua@V6@L;>3.*`RVJSK34xmQZ4&5jv#&Z5U$(<'Q6]YSxK#iKoDLF9u58m+X-VOOG1N.BJJ(=u=*DSo(#`N+`.oh'H#Z(l44ajHB2cX8/##%9gGa$'Z6c#=v/eMIP`Mh%b6bCBf.>`n*#&H&PPk_EB6cr:K#Y,dT8$G40C5G<uHYl3sK1mR8#>?+@-@[gp+'aPt*aAo>(9o-d#71kVC5H][CPc&T#nCA%7=R(M5_lVS1FjH@CPE[6[8$uJ#[3r](3GOAqfZ$t8?F4i8?FM[Fh#s4;S-xq0*`J_T5+xYidbw>Bp-pGHBo,;#95VC;n.b497Ok$#^DgD.=2WHU1@*OJvsL/S4u^:Bmx^M$7?OVF07[?]*5T^6*``>/[AjMX+NRNBNi7m6c-Z`89fbZ;Xkq<##D91GHG>289I#16BDML#&7fH#%iMD#&@lI##,-`aLLCg/?WIV,HPC,F07(+c-D%2P?^wi6<xC]+3.k'7<E=s6ZN0J:x4e-BY+8'IWf'A#@qI;%8]*L,K1_-#mXhX9t#48$1f.6FCYAeC4sd/CPds@08:nKB8LK<tmtF0BQZD2Bp8bf3e,(l3P8@'-<)P35x_ILBor9;#$;7:X)9)G8NoJ)F:/7N#%gt`W,3^92-Cgkc3p=H##42a+NYL)'og4f#IF`H]5<:Q5#g3-#&w.-#AmWFCWLo:-^)dVK#iBOK'aSI<qq%X/:;#rC6'0XBnBEK#OEIl0<RIX**M^@(61mE#B-lR0q`qf*P<ie3.WsR6YaEU4+/j53`ZR&#$1f/4&6(R:ffLI#<wEY6'GJu'-RbQ.'II3:43v$6=iKl.)x&H-.jg_>YG>I&=?qo3g4eCrGTV=2MF&R2k#r_@'2#HB6PQ.FDb1I&8HmdBSx:GBSgpNJUB&_2B#fP06i`F?D`1b5fG[n22dE=GY^H96aU3M0t*L)#)bwvBJCH:(Pfrv#NhxL-<2D)/nJB`K5;[MFhk&3P&(A7#%pQ2##D.C#QG*C</VO(s+#gg6ENc6HFni+A5#heJ?V,/n8/;1Fis.6<lH,Y#Yqo0/:TH<Mmh'rBU<GYK%qvlF*7f)###;o-^)8<&nSOE8P^bv>,<ea6caG0(;$hT#_ZPThqLRkB<v0PFsOxnBT$>b;#=w4k]5cPGv)&;#xb0@m+LNACVW9YHkE`g8ksgN=KvA^(M+H3eIf0c*D[mc1TLY,1U%Hq#(?s20tEmR#)<2(Iuo#.-a&EF$;jjg>cH#X0tK/3/9QAKMI/nL,?23u#n2#K),bJJEk9&t(gF>RBmuvIa+^5.'PhL>'j?'-:KnkC<Kx)K17LkL-$Tj5#]w4J(1A)8_/uZi,YY_['3?/v105H@105Gw,'XK=,_9^?#.uqZJS8E'6c?do)/'+^-kTju#Yu`O-[7w6M/+BS:.wCj/v@<M$/Y`iR8>#RF@619bbkO`=0#d^17VkdI8(BfC`['x*`[do-wRS5##Rjo$70clK6V@Mp>hrZ(gH?V->c/XSs>iE1UQU`H?t[d6$6lRAuDgM1:hwdIoV^36crwo2Ooh0&9S$S#vBKD'5.AM4K(3Q6ZdHCNk14e19jI[0Da0%BR4vZBR4q`^q3&o1NXU?%idB%BR4pVBR4pWBR4vXBb2%g1T(4_0igt/1sLmY1sLpZ1s`#[0i`VX###MN(Pq[sB<Ze7Bp6@2G)x/f6[:Mu(<=g$-GiiCMfe=VI7t`?$%?w.FRT9wF1#o;diwsG2/G+1UAo5G6*2W',YUI^2KjRc@U2l%Uh-Ax%%DZxGe1LX#)ki?/q/fs/%T5.#&PpcH;cBUrc8g_17i>0)hEK`9QsY#B5gQ$0p8g?LA'lb08<B:6`.YP2T[MtBd-ot/t)ZC>-MSZK#m]_)kCo;4i5L]'20%a&lm/T/9514KmS*DUJ<PVBmsU7#/:FJ6YR*gW`jj**d4'PQK%tKPY@ve(UoBsVKe9?C:f^2/94Xh#%8us,[=i)OljtL0=a_SCW0fJCfimX(4@8#-?sK+ND1Ag$;CP9ARGZ:CrFa$CPdobHtdrX4hJxQ(/-'46)FWt2VfCmFgwt?#RjfgBSg*k6`IrU>H^]bL7Vi?IBGa-BS6DC>dx<9#&GvYMGu.ocx@%C=J9sUCU%^9/8f:sWhuAaBe-cd,ur1-CUfJv9W851#-9J52hwHFEj;@NB=2SH@SRA9#WAuqX(F&v22UAeGJ.R>BQeO7oP:qUFj#Y93-?en=A0:?=A3xNGdd1V1TiEr8Vp6V1R.vW59)rF1;MUK#@qAq$X>eGR;XLF;ga&8+]X,>20(%V/PZ;?MI0q7#(::%J2kN3b]2]_FWYGF;6cDuJvqZ=HG43,##/a:#?Uua2hnDt22k8K3g76I#ap's#v1V$#@9,*#$au)HwwW/5W'h%F2A2uEK_B=-q%aM0IfS[@pNxlqK.F]P)i&H3.qhh(U$cl&%)we:<*vTe-(J&#$(S>#OSWtpQ(P-#Ego85YVJe#$cV?#$cV7#ZM1;(;DNI#KfH?H(8r^'=f<N_K(EG%*W54Jp5A=J$'/`2KaGqLBS7$N<K=QBNvsw#%1Td#(1L0FCcG[3F+cZ08jf86wW7+4xo2`Hc`XF'Pg4`##,)G%qCxu'gvM3I7taXGpwH.78+>.K1m?&Hc;IE'rui7#CQSgBg-+*HAb;e5i>w@#:pwj<(n>x#[:,/'':eY5_-[jK6VRU#^NVPUSJO?5pgxg&=o'&8;DCK&7'Qm##%vx#>w1B18JEJ##5MdKM@,4#GWK/CVN)L#$b4;>vODK$W'g,k&#iI3dn'Ai]H803)=)c%:^BA%Sbae08D-C5AaR3BQ>I-(hU3vVde5x$*wT8ec?(f6jA0k:Tw&r#$b2t43V9WHF7A&CVElR)j7Wx35g9n#gRu8BZ=x+Bn9YqCNplvBn9Z$Bn9Yb[`j-#'O3Qq#>TMN%Q`7KK#hbc%?I3b/92p6BxY,-HwU%)X'@?63.;<?-H/15(0jG:N`Uw,9p2$FBKis40>mTm#iKKxJ94J>B<BfZ2hBS_Tk%YQ>Bi_I.=)O7#@ARP>uc?(Dd..6l[O]H#&Pt>$x/F1dxb0cC,RSjBt/Ev+..Ig:q4A^10tt4G-;?$8A&GwBjlcOK?5[oCT@vKBt/uvBoe.'a+&w)#Yuwb(W;K6#%8FKBWkM0:KIQ],%5A3UL.qJ*`cI)$<R:E8I-raGWR+00poE_)g7as'2/ihd^2`O/xo72#_.;)-]VP85K%8QFTanp<`NMF$x:(C0nju)tidRRDCHT2&n-6kQ.H(SC^tgWC^tgFJ7T;8u]XG7##;$?(;6Ha#W6=%FA*:*SwAHD#-:`7C:/3/.ohS84A5sa#@2?=GBmQ@%ow+F#.xGs/?V3iFA7R-H+1qxVW^bkFi1L]#<3T25Zx<ABMP_6%AuLWRS3`o4Bp-r%UCv<#%D)U#>FkC*Qa5'28OCU#%%I^.qF&w'N8eN++S*0#13Qb;cnF^4]UHl33?j*L.iZ*#$uhQViT''FT-&^Y>,Rj#$k<P#*Ea>Bu$H5/x>V]),*,x06K?ofXq?(K6Ta^#v$J+,e@oq$xACg=xfwEAPJi(#8@GRq.PJwP@H0x#>Dpf(m+?'$JQc0(JY#6+dLEK3.rgI&8(vY=Do:VG?,ik+xs44-]v2sCdErgD8wd_K6V$(##.%0-]*qa?sIlF)P2JX#UFLr+FbC(2HDiA%e+.F7D&fL<kHf2G'_7?6,$tU=A0UQE-MY%##&6)+LlWZ-?MXl2,$DJ=c9r5F*d/>#4bQR=&'CK^mtMh3Kv>/06_4g4b1oX'MJMa##:,7+*a=L$)K4W&WeR=?$RNN##,>=;T(cu0?Gdal>38KA6pFD_Jc4L,#&]a#_aqqCM%']J^T0q6T5PqBQnwS9t$L0BR)cTar^`'ipne,6*DgN7(TU87^xD1BBIpP+sb@GFKI3T:ZN)%c.84Q)7KYs*h1#xCNr[><g(`+1OwN7#8eS_Ig':Q6=U&H$;F6T-wJ&V+2ptm6wC0+BZ86_E-O0u0?Gd96XLY'G):'mISV,AGHdS0F0/s?.'Th49#saIJm`s12T/'i#(CsWITS7nJq`h5#>FcqJq`t'Jr8<.Jqs*1Jq`h)4DY$;Jq`t(Jr/60Jq`h8#>>^[=&:['2pmuB*.Jg/#$V)R3.-+33,Uf.##U%W20r.3##xNYJq`h7#>?g%37%Y2#%7LDMG,+PMG++v2iZjg%Ze601:hi/(W=h/-H%PHI7ujG#qZ6Lns9f7A)%)ruAG@%mZG_^5DO,p0O8Rr/p3[vLfT%?6&cxO%8w=9%8hon#$r:5PPPH0#$t'3##j_#3ej^>qCI=M#&PgCp]U.H$v7[0$VUkk$Y;7[$Yr])%8@LwoPUOJFOCxs6[_iLLJC.MI`]8wg1tD<-]mU:fs4UV5H0BY#5Fvu2UVfA#%0/u##<p^3.>.g%8:2u6x-uF2;$ck_U=3HY[V8G$sF*107>Ya##)K)%4rgjTMn%n48Sxa)c_J8%U:p4#%a%[$XRJi#(:T[G56v(S.nZM16mljC3W$wG`qOH4FD=,8uBh)cZ:Bl8;TaiIv-RJ;iGQuHlh=0I5p9;6G>P.Lr@&g6cmqQ@paTA:PiPtBsu@aCNW48<3@XrFT+kb06gtBH*M>#GZ:K=2MbfP/L`7U7v;GA:N]4CKk?vd<1Q@+/9F5sC5bQo16EI?-_]=uL2g,1.SLH'clOSQ2L':m#(Bqf5E>fn/u$&P'S.$J/x3H:#($?/3.t)F#$d;.#%28A#%0rB5hMZHCNN.&9R;74.X4FQ%8SEV#1EQZ1J@f-c#eP*:N[x7DCm32DEsfXG@`oL66?26dV+@Q#@&Zl#@'`#92&3u)M]W'$[)PhChnB];nSN+G/u5/pi5F(EWEhlH[Yt#Yv1SX$s:lH27P'i$V_X[$v[j/MGXH602TM0075l:$j`sC08F&N6d;(/C&_&.G0`IWB8Hc9B8HcR5)3R5$>*aohLkuAhLX):#`wB403xWpBk6=K8wGiU$;;)%[]%ZRF1dnX6%L`Ij%0uN2LI_%1QPx5Je3so/v&xa&)]%'>(6mq##..(*-A;x#g@:*-`;<v)0A>lAvw]vHcbb+`-f_[(fknF3NcSv5^faj18V`%(kHTr8:OpxG?c,V9b(Pb%u8WBG&%(q=ZL/OJ9:#k%hWV]@$:S,Blx6)19_>C2T./]%89=A16m<m#Act?8)kZV)c`#Q2p72oj1'w='ONS=#&xnS(0_mW#&xqT*b8`s)I>=O)LGW#$<I44X'#Yc(1C[Z'm.9d'ig4MG7ks?(frGV#DarL0?7wC*DaivG-<=-BQx(##@rl0BR4sV1qmfL-b,bB;,$g63.svOQ;fHO(JKI66,e;f6b(rA3afRM-AQ+DQ$eiAC/Y+dIupFV;9:B4Bt[rJ,@(C4#%h[b#Bj2.h.aHMh.aQeh.b;f9t32R$.Jvl2xd<tOxcrhk]:rC$5+%g5SYxl-j5p//5-).#D.?S4+##=HwU$n^iLM>/92V3)8wIt3Q3FxplP+teYLMJK6U<,#CUU*/t.aMK6V`*'nE$X@p#G/Cjk_BF]_i/)pkGu#BCiie:*At#&Z'9bd[@UUuQ?)##YG;H&ZCNHB(O%=f'NIH,%?$$)[m/S5pY:$%=u-CA@k9@`*,rsCsB]B6Pl]3/Kg*L/olXTCknn:q,;;$087>/w-74#3ZW#F2(YhH=w;98ZdskYvN#P20F>*$=4F3+&2ip#&?cx6;.H=#YjTZ#3Il?E3:O<7Sk=$Gw@kr&lk_V(q2x-7^o2*;?[,0uZrIG#';p=uZr:F$=5g/$<QFs-]mBSTM-,-$fcZ12MW&S%.OF=2jfVu/p1Z*.t3r#$CQ=p1611+&;qTsmu%NMBoa_*K;E1B@'(o2lA4Up0P)SdC._<i$;hfV#>Y]1-&2G9),>82#VH?tC<DTDA[j;(tn6.n(qI+uBs<]q,]w[*#%C`U#'<x&aL-aBHr_-0.<nRf'5^IVjbcmxBp=CRe81t?8.?cY.nk;`5b0,l4h-N..D,fv$tQ>/&7-pX#^DGEbGCFi#[i;ABSfn(Bn^uk&lk[;Bn^v106IuI4h-;xSm#Nx#>LRn-^9DD$Z[g2RSb(-$teB2$Vo2Z2n,BXRSb[0RSb-g'MXgw2QfKaRSe;%08=M_6;.qm#ZkC*6b'u&$t[>ngR?E)690:-DWIaaJ^'U^1;v;f1;GscK6=D'%.kU-VG9c8K6UU'$G:Vs6[:]U6,47R3%c>Z<Q#,YLPK'F1O2'>7)K.e@')UY@qLk)#,d4K0?7ZZ#Z(.w*la@o-dpp-'ig9E(3i<6-%/Nq'23>i33F_,^1aI>.U,8H),*7v#@%=E7Sk]V06MWY#%(jh$<uld#?kj1('txL)6_`X-*Owe#^F5)I81a.I80g(KM<r?*.=B(#7./RDQYCw41&J)*`ZSTJQvYU#kvfjBR4dQ217?:WVmm.#YuM2$dW6P6v*?l6v,W31qfqJ7Vc9%1s:qG#wp$e,v5S-20CAX%:KfO%>II+K6Tdh.8;$m8V`Q'6gf>bE9SEZ@145x.kP0x+B&:&#^G+AHuk83ol:h1CPetr#a]nm(ghXL88Ca.&PjYBp8[:EB6t8%#(oO5eoq-=#Z0sh#=xowX&&kd$JnlX6^lp46b(rQ#Z*-_-beS9#B)'A@SHsj.tt+/EJ5^h2h[g:2NVL,7eC9(ix[Yv20<D`BmulXC59TL-b,af#.ZtR3JK>TpP+YI#&d/Sea3$7YYlt:02;9-&=<K%gi<TAE=[(q02M_%#4?op>-0sXB89Hv`d?cY#%(>]$;ebl)79h?)6G*O(nlP3(SADB#G1wB1;c6'(QtD_#V5w[1JxeBY>$:+2Y$maC'c8aC>$[4;]T:+Z;.v;(O2'G-[9Z>#$m:X#%'wJ###l=(3hC#$vwP,2^a$Y2L'.m#$c.[VHe,.#$bPPVG/7H(S)IJ(6T&/(;h;Z#;@9;1Aj#<1;'OE*2']G(mqr,&<M$<(i,V>B8O'9-AQ;G,v`t;aJ6qt6ZeC`6Ze@_:^qj6C_C5JBUT@a]lc@8$mmdj@iUiXFi6mN#8;6*/t63A$q6RcjFa.%1'.VP&n#mQ$+'uU/tJGHK#iI5,B^E@(3Qox%$:U1B931VBSU#8#%Cx[##$]4#&te;3jO[UWf)@c1BAT#Hc:PWHX?ce6WuYD@PrRwaDR4o##?V-3GfbxD+kt.B5j%,'MKq:5$@s=4b[aC(kvmu#-'M[K#ivG0Fp.LAZ+[U-`c-E/PZn^.YKgu##,l_$ZZcoI+K?D.okB4@tCDU1IBAkCo(nW,>=;*#0dF_/tu-m(sd/O#/C7K5A:1I+(/4('jIrR#42S.*`ZT>2cX?//n0p4*0-bt'x<bu%V#KDFq9.F8UUSi9X'ng%blE/12o(70Wfe'_m'c;C1nTN#.klOCV'RqH*:4O>,ulj5H,E%(n[D5313_=2cX3`'2Jhc(RRl0*M@,-&giw2;$T[.;P=;K6(loT(.A=/#q(U,02)Y#,$[c,#D,R]6ect><e#L`b]EoVb]ErWb]E:k<Y#7?'xt17+.M7q+.M7q+.M7q+.M7q+Ig^B'l%Yf+f&eD15AY8#xdx0#_AG1j(cAohfIw/6(?G1$$xc5hfIw/6(?G1$$xc5hfIq-6(?G1$[Xu7g1mO,6(?8,%=:19g1mI&6(?)'#(-WGB<==pS^j+WR3)t*J4r/RB@&>HhM[(K19_r6#AG`u/p<]-0flH,CNOmN$_N/V0Ml5S2[)jj2HM^82JlV)BMxo[:9Htb$%a.`X%XbnBO(UBNj+7ZCTi)cEN<GaEdM.bbJT#L^nF=D:NdiG5xL*?%Uhgf0O/jq(hJQP?9JIeBQmVR0Xt3Y6d3AvIBG&eCllPi#%M9R'[C3ABn4*@C3<WCg<6jpCk9KI6bA/*C5HZo#?VtmCm*0E#)<1oC^IhZ7.MkdCr+CgTiV[I7t?fN2H9cR7BoAW5e;pT6+;YR*O:7R*O025QFAsl6@:DC4*Jfw7wIJLIChJ'[=L'EJs,1)(6_Gh$WiFU%9Nf2#TYUT5CP&9=03t=BQwE`#%M-t#6@a70V2_,=03tQB2fP04]^LF3e+'-28J0Sm(]gEWF6(fDdxaH2h$[bXkncj&t=gXJs(J^)oU$t<m-E&6^Y3AB:sbiEfwg.rN*=f3.[3E%42+819t&]##5l;)RL#Y$p@skP?J$?&PZa:#_6lbb^Kb66WtK)IaQpL1sTs.)KkJ%#W3#q),(Zu%SRYft_5HS1qgEqBejIJ%<dNBE-d2NC56VmCNbNLE-d]]C56Aw#J=j*EHd5PEd;(a$Vc$J22PnwE`vhrCPmaq5`CM<K8K^'CNbKY785VR0Y$t`)TC?42MYktZD8$'#?Uxx&mA+%#l.P<Bp-<i#A+aTtAB%@&:Ad96jk9&CMkl:C5HMf>-C*.6(rfTF#V_/2pxqB0j.FR8$P4MBg7j01424<'4,9C`-LX.$%?L.I,G$ABo$+uF.>Ex&PQ*7IX#FW.SL$K#>nsp8%0r7Eh-R/EdslM2.HVjL=j`b6boOt2L7B:/w;E<7X$PB2mHe`TiH$2pqoF%19Ngd0k]C)##;%-(9WO+(qW#,/qLjh#CA1[DL)l50C/[t9Wgj/(L^gv&P_AP*OlgB.#1f@-tL%d##7^%89?Q:BD,A@3X,p'2g_6t>-AZH2MY_l_*l,-BlK#62R3UGDog$ogiJxh(#dT)Awv0xJw8b2f4d^P-`l13##VUg.#DB#SR6E#'44UMED8WT,/Bto#_$s+78-n75^e<p$(4u&ql'^J4dEWWCF&ue)I.;D%Xj6/CeSs+/xucKFANBd#(BF(2s<5*2Ob]o4+(1N23MO.?rrprBBPuW0n>`/`kM4*(JFjm$#N,G&R,@GNd?c<;;rSW4AH>i$&`j46ajJ<'lbLc(.bar/q(_J-u-aqTPZdcM=r*$?r_a<23DJ_#>?D$6OEhR/96).=*x`s-n8RqXEXuh##5l9$#gpK>v_pT&Qquq7WhrB2f&lF16^QV$]0FK5wtP((.]IO5wO8#$-a<gC<k2=0o&t+23`Yh#>Q#S]o#9kFj%l6D44tn2MZGR$eN4o6`-H'3fjg(#,3^7BmuuUh28[/ipK-:B?35s,YTMG3cfXv1xM-%#(fXk4`u+C4DOrH4FJ;T0o1t(#/VS)CVFGs.#S(_3f1XB#&vA^85([r40AQg-%Nb6%Y?Nq4Nnf>6VIJs3JeaPH]</oB?385X^Yk4(P,([(7(+w8rC9&2J`ri]ol<XB6#okEcQ)ut[t8i9CDkq#&mDOhoYeVUGW&,[8aWM*Omk+4Khje_$csb[7k@x)74$w)R<Xa#?[qT0=6,7*kev:+1+);'nt7q*41:)-+#D8%$5:X1:Sr?%42'Y'ixbsUME[^##Ph]###<1#psxl0Gtks#jJ0XQV87Hfl?tHfl@0NdDM(oD]QDZsw'2KD]ZJbGIT)fEe97%k]-*?u)-^UD&WIc34D&efP$(AIqZx;#('7]7SNv%68Wf#Hgv0i2MtZIBQ>ILO%t4Z+0^<-(Oo#@+3**Q$=ftB4EWq+-H9O01j,A*;TY'NBSfL0=)pX>b-oBxBHnOaZs-q7#*2W9Gd`-E$46vs08ExZ^V?n_@=2?k&nSW9lY`i$2Pt^;'ifd`oQ^9,lYBd=3Mq#@&PN5xkBPo-lY]9g9Vv$UA+q7D@2@k;H@%i[QAP_Q%u.Wi5&LA#Dogv#Iv=;H5?f-RCrFm1Do9`=?wAZ)H?s%M2m9g;RoStfB=`vvFL<[,rCZb41q(g3DRE(Z2SkFGYuQb-3bs*#Fi2D<F1%LK.Wnk2#_fOj59BvUH?rd+#OF_g1r78?Dombn$1m;H.8;cADo<fF%:gHmB>cWk-,M?>$>XhB##5aM@jGEl#&cj=9#UtM#&ZNC9pK<w##,Y4-AQHH/PT8t#Bq8v?&9G&##[Qu<`Nh9?9KsH4%q?En3ix%lxivu+2]:p##3@8)LNB*%Qmwf)GC7+.81I[#,Ac7XUG3$#+p`HI'IMPb`b,E+>k1-F*r&FHsh;q2iVQB#faZd6[X<RPxtiPX&:%Od1)$B5/nWT#(T_T:a?07S7VwlUgE6L$%gO3B6Dw=$NJL]Ee'F,F*]O(#J2Kn+%w6Xk&Z=NATM=5quGpEZW&Bu#/<-*^Ep1#6UsHQK9A3/8Wm&JBOom0@?6<S#&ps6K)J-P@=;FRJnNDac+0b)F1<GAJel>(G'IH'G,ZrB:9dBl23`]pOA?P1)d@$%q0`bB$WIqG(,_ua#,R8aaG,Gf[7vmn$WR16>gZxX%8[kE%C?;+CPdl'[uJ=XBOdI;BW7^*)Rq/`#]:/f1:XGd(U=9L+F*=g)7Uoq8TdK6D*%a'&k[=j5cxI4,>wK(29C;;##lUd#>XVi$:+j2CwA-N0<xF*#0]Du3HG4>##$__7BSfg;+r:XBp-At#$ug9#%`;@#%;#<##.0f7Vu;aCbKNr7pL#GWa^H9$W=(T#7LdE1s_08k0p-w$X>l6$VxTO#7(KO1ArAl6kt6:1ArAl6kk091ArAl6kk0?1ArAl6lKT@1@><]6kt6B1ArAl6l^aH1Ai;l6lTZA1Ai;l6kt6A1?JbU6lTZK1Ai;a(Q$LG'*76#0k,47lv0nhB=2Vu'7;6a=7[S?Qcb<IV_ro3'2;b&#I;L?5^/?%##5/bZr[Hi%&8rh.oksqGe)D(Ge/)o#8.JUY.P0j##MC032Bv81/'0T0:MsFo9lA-*`fl+#9Q9YIBZb^'leSN7t-88;LKR$:Xb,qD;Z[C5[,M#G>&*U=$QboNk0_b6FeAK/tT6Z(7dP3#RZpw/qp+&8lg]?9<XRa$T]a#MSB=o$v[^/m@iU>19G)[%T#K)%s*l<B;0jYY*9(:'2E+O#1D%/*)$A`-W.gf(7(Xu2k]*-k$b<V&6h[b&o#=*W`V*])RB9N-*j*;(g;rj-AP0-93ZY6$VUV^'eJt216mH(D,LM%$WK[k#2lck2OU(@7St/eU/^VK#SxRfpWJ7&##%lZ#Gd'<%IkGU-=_Zh6u0cErJ_&&>Mr3%:9kEU/%B]:##?Nj#K,;#36)E6#%8pm##+ux0<w3p#%&j'F(g@-#>I0^&VFfCClHG;$dj?f07ULBCWS-'CWAcG(Rh:s(4wvq(TqsX-@RrV2,D89$eYJLsMUn#3'qlRH%Z?6$%,+eBf'3lS$WBIBicJ@#2-OqO5LffMiirX[8-L$@=0Vb14Ce614Uq:@uxU&dS&IL0<%*m)GC_X)GD'-)GC_e)GD'.)GC_T)GD'/)GC_h)GD'0)GC_V)GCb(`htSfDoN?3.'S.cEK+JSBX&@W#>67FgiV`x%orqt(;Q8*%7nO)W`*Nabf*4jDn1H))d**C#?Lo0_2<wt##+8w/$Eg=`e6gRDK''O5JwP1_fDfS$j,gf*tO*IB5IWm3,JXwfWr#c-VR[&@vE1$-rl54/5QOv#4tb^7=nIV2M=&O/5-(D$Y*ew#4te_7=HxO4G>]P/5-&c6u9fY#)+uE7ATxe2iEvN4bp,H5e3.M(P76B(U]VT(9x3L(:$D5-FI9Z<G?6R#]o.[#[Cn+Me]eRh<Mqs5_lSO6+;ca#E0%*Enf3BCVUNd(3E7'$9A).1q(T6Fh#DiBtDa2AW?c-Dc^c+#9v_<H&6?pBq(>h0]d]TBQg[G##5A=8_DnZ6%V;FOo]rbZ;0CC#)E8JH)G`nluN4j*)$q%&*Um_E-Z8P21@*x6Zc]+##74-.(t(LikmwQ6bo^B#-M1T@umDQ9eTu7<f3EP1Ab+K8Qm.XIYitFj/Al=C2O-68?vtLEtcvdCh$hC.uRe1@uoaQ8SxNJC/r_jBoqGW6aift#.xp0GB[fVC%=Z'/PI%q/PKZ.E-QAW2l+j&C`UK%J[#2[=1kWd6[Uue6EaJACJ58<#$O9G8U)woCrOcx1qD#4IRtsPgM.K[EHmPZFEN#N11:6sf:0*hH6;TZj`_<,b%m^DG>&aZ&-sAXEX2dL6'd&507$Gw&POX.:x/C.Q>o_E4/pp$2LeNH6A?DT,@LbetBg<UO%ivK#20<LBSf-V@=WbV/nKT(eVK^5i.w2B-s8mN#8RSR<`NP*mr]RB#q_*jtvQNt#%)TatPIC=0<[OO7Cw#i#(ScVB]EGmB-Is+hIrUT)H*<,.'Pm4'NBAg8$vs]?%l%mK#i#9$&h=I6Z*05%6@14?$[d'2h&Yu,Z4lk##;5`#@wnW3cAALBvOo@$XIes#'D`c+xs#<&:]E0IrJc%4D+YOGJJB^#$a?^##q:[<m/RcCV(Hg#?:cB-w1rt?-OU3?-OU#b]2kH[oIWT#YRKh*)$B_ND;K;$1ACQ/94X&#<j>u&PN`(%p=qm6pY3O#hmOYk@qcc2k%'G0ie+d4+/mK3.Wvej*KOk/r-q71()$J1s%*J&31S4e8Lh7ap%8V(/2r#*-mEP'm*fR(t0q+=h0KE2iva8#R@8>1/&:G$>KS8Sl_V93-8Yt;ce>UFBsFj_fNf]%0Y<keS;XHC5X^J/:^M+#Z3pm#*CZR)c_k+[aA^9##AK4$,QtP=]K3J$w*v5,Z6.IC'+^LV+r'h[8**##Q+w7G1w#ADGU_I/9O#qCNEtQXxU@1BC>i3:/;IcZZSKfFgnv_#YbNL07I24pMHv@+,h&+G(t4Z141X3&ljnm+=I<)#^DVR3'&en/w,X&(9e[x-Z1Q:_icRH,xR..iG)4w&%g--Edjhicv,8x(9lFp)o9;O#6aF_qaL-&2@UqvH2@Sk/&,@+)7YT/&uAs+<AFTW#$61U%/KtBEV^Z`06LW*&36Fi5Z(:q163xG#>DAS2o2#/ig1$a6p>T^l1Th[F_eLp)0.:DgGv'LsCwBA1;#]LG-Pd$/w[.T2GOA*).,(/#)nWGEfvBV$f,jPH$Ej'%YA;F6+e8)X,nk*#>lLk##-RP)6S's#+utC/x3[P)8H-,$s$uBG0IX--sX<m6&wOM5>7931:AbGCjkaQ`+e=h0u8ZE#&J%.+PTcY;Qa0Z@u=rQ#ZL.w$k_0n173X2()[ms#WNT>=(MA<f7&H*'j[)S-E_uu=*6(,oV[k9'l07b'kNjk'Ra'>C`b:mB8LH:6#a%8'r$(l#X^D3?swa&oo'`j+CHdP&m,%u)KaK/*k(BF#Z:oLIW<PR79giN6_)*4GvkjJ#l9arI[A5_1JA'=,A1IL,>H9i%cw(OJ@H9.&nQNumlBfPEIuW&-+>gE$v9X?^NZ,eBk;40A4wE#^M:sA#E6)suvVSY8dg[G8dgeJ-W_PK^M6G(#F1sj*<63,+^K.Z8qG<ADPn`DPh'9=b`b(uMTmbMKSgn2*)$gF%MvKh/q76J0?Itt/x*ph^MCrIE-PhfgSbKq/:&CC*kw]H+1<fI*O[SG#x(/jEg9'/$=C8ZB4&,Q5Z%Vw##)BL-+=b(#%VLj^iLeu1kEfV^ntqOJ[#3X3fUenEtN+i9e0Ui5,kbr)gVi,4d)YC'MO=tFgwt&C54(k(T0FABonuEtBBxg+Bt)+#v9x7.#2C+&5Dm/$wi`hCSMJJpZ.'iuw2^m#$%Kx'aS`NO*r`UO(UimJs+MOt][^O#RV`Y+A<dU+%v`Q$;;ID#YY;8=@#li0jTKM/6Dn[='.D3/8Z2,$Df/]K#h,Z#d8#;7ob,$#$=8t%;#TH9i[?r6'owc(7=8n.wkgq;e;+'[oqRk3P8eV9#r*uR8Z',#m#*[2j-RC-w^dF-VQ4,)h+Fd%.SRx5'8tj)eGJ)#&SJ1>w.d7=^mslBJgw@19Xj?#Y1@hhpUW'B2/37#6#BAKN'+LBudmAE(hHq2exKlP#$(B%W:WB>TEh9##2'$#LjaWG/XI6#,4MuHEAU:##(QZ#@craKH1W:..Ud2Cm2ch0DiAg@=VS@qJN`v0o3JtCPdYgC5HPWCm)`WC5P3+'9P#:CkUqi#gr:,2k=c[<(wDiYuu:$$8kMAR7n`4.W&XH4`i4,B?5I^2hwmqB8_&7Q@UdL172U(3.[R.2MO)Iq=TLi#(o[m4CxS_;QrR2?E#d.2T^K5.smvU#CS5HEE`4+L.kF[H+o@)&)RA,6/MZWKAQZ4^OrfVNFNWS'3Z6x'-wu&#_:[IVcR6_)I&,)$=7pZ-VP@A#d%T,21>Zb*)%xG(Todj)6dld2n#5qGYTHrCG)KdJ?CG^6IAi;Ap]KM704$R23J#Z#';PO*c.-f1T`R8#?i+4+j=iu,vn=-C5I-P/52kJ%14G+.e6oHbesK]CpsVv-DY-.&s^s*7%=ak=.E^d?EUmdq.R'<B89p`2k#oLF*`Q7Eg:XcCN:d%B5Kg:t@dFsC5GdwU/)A^sDt#[#$l@H0Q:n@=H4VV/<9e9#5fMJN`cI:3P[8X94g<3B3>4?8S/)h$%-jNAiuNSC6;P')QrcE#6?A^SGbRcCg_UA^6#_F6j/-6#%,Gu21hYU8?to12bAn.EUG9WCNtW_Cg']+r19h01LL3$6=9f=6;&S0-FZ(.]soP_6*Pwu-Eov((K'$n0St;TM=PMr1qi2FDpQ`:FkC(q[[]cZ1Ta,$#'4@B$f>sFHZgIScdG<@C3F*D^Ivb.6b&&%#>Bik0p'2Q#&JD'+*fQdNn_oXJplFfG]7'6#Z(u68q)]t7*-BV+%wjjIk5#QB6euU#'=@A_XaM'7UA:`+.ZrrB6x/L05c3Q_fHcSBQ[gs'p42D%4A;`B5/?tP0FVho6Q/s#v4`4-G3fj#v-_s'f%tk2MgL_$EcCY1g+_W$;:]&$<=sM#iLxM?t<g(J?:vc>vw]a2L&sM5_[w7BN51>s,Nq7J<26dXATY-+bF^r7ZILo#$l]L).OtW]6H@E#&R&HnRwkG]6C4_#-LP3K#j,K.STx^+]X_s$3C?7iHqolD'CXFD(F=G#AD1e`WVWJtaXZaD..,l';B*)CPQOG)d8*u(qXgl#9qWoEAM'.rqGX2AR7'2#3%lf0n>[n0p9YOrc@3+#Cs%C78c:e6DSnV2Q;bL=10QGDM^(1#*B%/3Fs1q%,)E/RpU3>Yb5Jw&POY?-?Wx6E*OpqgPaqjbBgwC6ov/VMG+'%##(4b)q-mf$YKWX:/r_6FA2f#pNk7pB;%&4K#hl4[8:UJ+K+kA%vD9FA#XveTe'YN'ip>24L/7Xk2rVmdWu(_N(c?P.&UZTX)Td&Gatrt1qk8e#$:lPFi/&e5^oE(/=Qda#&v3-#mP@Y-$V&UCkQM9;mtSA$@+gt8XjGS:RFS^=fJ'a>Fxao#l&7,Qc<EY8KCk(=J/*hAY2M`8t*$4),2#Q<iF<VGe$dZ)gDs&T58]dBo%8PIYSP>L418kIYW'fDjfna-F04L6#:VZ(JGUX(JK.rB>??MICTon-G44M#$dHjI83[D$8s>tGxwF;##0>G(;EcDLO:`30Y22HF:QWu0#Dkd6%&akBns3S#<W*?I)IYd1;]9mJ9<sf3/M.(23ML?2hR04SlU>ZBl[9H<D4+?<D3C,#(.j43-RNSEjk3$8l_JY0bi8mjt@Dr2Ks;-(3Tkc#$(`NJ9GF+L3P;02L7'30j@xd06hvd1sW_'<m.#HIWe]S]9W/406`KS0Q`K`(/4@(Bt^=CI'5$5DKS%WEjW$I:7Q:D0Z.ch#)lBkI):ARLVRxvHGiot.(:1wFi)J/EsH)Fv,?a<#Ym%:Au3;RB=VUg4BvB&X&WxQ,e?gCQ',%79qoGK><a-rs(_eW-vWi8C9`At9qg:[=g?4O##RHdqJXoj992ZH:Rc+j:6f>D@`-O&CTiHtWsl^+D6x:[#E1bQFDo3d%Vm'^F0T8oHbu;'9Y+dPCgCCF5#*E9B644oH*(s+Ek9YD8p/R(#[.exL/^;1I`nuS305Q5F*J[0c.s+TH$FGV1s(Pg1'@DYB8$A2L7BgM2hR/dUfR:_8<S#*D.-FKRoZ/^1rnWJ8#q'OB<<WQ#>QATSP9B6C?#>5CZ>G1<lpm*B=UveBsvL&B<PwL##$'g'OUpUC1%$F'Q4,;#%M5n##>r:%)j3MXVO:$:RXt[#vdO^(9Ink%?LRP;n8G9dwf[1C*QZGCNr&MKta#$,uoMXH><M.;R%<I(oo'9%Vv-fH*fdJ6(&jw%9wCi#&?u[##gHPB5T/a<NH10A[sx;6(B'$%9wkv#&@(_##d)]-;4Ro&?^'KGfeo=mV%CZ$[YU_,YSNE<3Rh:Iv=DT6b6p#(;_k.H,X3JG/$2ScZn$@0?49,%,VcC=FEYI>dgdHBR3X17via-D#ON?n8+71#&A<w##-5XIft+_HtI%_.oh(V#%;4V#(i$HC23ghC2<mX*)%KhFF#BoK6U?p-D)k+B8KRr,></f)4IOa)4:c6)8vlc(;kOJq39<G17Db.;R%eNCNsUi17Mk0<k=3VCNtq419uDE;n%[cC3X:'17Mh/CTp@mCNs[j18&35Cq5x'B6u)EHc:5S#>UXj(S?e<(9r)Z#tm:ABAmw?<38*(22=sUGYTaR<5jma)gvtsKu][q3gYr0-g;%OBE@nF(Tt]0%KZ@9C3=nT<3>XEM/l#BB8L,QJ*nPGtK)$#H*'6C1o[:C>+ojeAU[%%Cq+CR2LI'R/Tgq?=IrhcAWBda9Ta5-BrpF$9://g$WS*K(9f^]Br@ic7tIh?#&Gk*%ovc&>FJKd9qxMBAWBps96bCM),+xO:7G.b17T_rG*5Ov7x`E9,uuPG=Hv1N9qfAO19rh%#&XRe:QJlS=H-Cx+A<sq#>>;*9lte8Gwl/IBH8M71mu/+>*NBt9:p1(#-;CYHF-/g1Qv4&<0:4R=CD2XCUv'#<gTlG<0.`s(9ReO$$-,C%A-OiAW9Ba:5qh<1o.74AXQ,h>G#8A##wsnQ^G.D;QE9V8Wb*u<m&Um9WbbnG'ZWZ<LQn>Ioh%fOAdBn>'ap4?E8$LAuMZ%96DgAE,7YbV+jYlBp*:&LNP/,2LndS6XTo&A'5O4Ejq1)WcMhOt^eKg/5]FD&(;g0<37U(=`i)C<_T0:@tD[?uuwpr)12_k.'wE=#Z+H*-ETGR2d+6q-w9ts^OjRq#';&:.SL4JrI+g&#w;n[*N_Gq(WE1c$&8XjL/J's$?.GK*D?Ql%ScJ['l./IVS$v&1;w[XFgpJBG(3E)/n/1(06eo/$Z,mM/m2O]##F&j)T?d=(UW.=$s?u?KF]&tmcEL/c=kl.6Zh2t'b/rhhJbs^EjjjkBX)U%J(-fjMT6%#NEf34?AqAI0nrHS#;Hsx&lj;=$=?RW=%s[^)OfnN#U1RE<36Mj/=L#'FCo;KFAD,B0p&O.FF[iS.,%R&&R5BE'mIq*c#&2GG?gP:(0DJY#cl@)TiHSe7-&<%2`&gN4LuN,kGw$I1s:?X#QFn0%+uWBGC=:pJ`C*`5e;mp#(]iNK7IvM,YSp0,YTJ@KL..s3Fa)o##/TH,FpTR#mF_-+r=V+#wVXZ%qj]L$<xxK&r<TS=W[eJAWB?c0LGm`Cqf/vH*h+G'Nf2m$AAIt/t?9F7W/gs'j4u?-rn^G#:C*i8Q>lQ&7BTF9j#cH$,et9K#f@(3lpXRs*pbh/onJI&6tFv1$jcqG.D&(G-v5(op57iHA`fpTu;lr6d3Dw#'_GxF%]#p)KeC`%m48kdtAKYJw0N+-^2`d,$p'&`2hI54GXlY(5rgl<fa>e3.O]0$7d0nEfFEwkA#i6#$vAS%:=3'#`6aVH4'eX&PNVk.pT]n(U#Jx)n<Am$0PMs)c`t*1:RUN9YYxr6bw/#PBwD[WM;]0Efx>gh.]^M#3:&7WLO*-#$cd:0;'s1Do9Ir#(1L(16=%k=]Jw*$t[Ld#%;&g%SI&3=H-.g>'OS68XMgA<j^2wAW^BS97[(Y-(e%v,0WdN9shbY;P:*x#071P98vj%1?S[EB1a0jHVAvq#%^cx(sZK13a$8i#vhp81OU_?/wu[k16lVP#1-`T:Rl.K<j_FJ#M$Y95av+l06Jj@#>M5w'ww%x-ZrMl##,G0#0%*U$Q'SWpj1wdFxg[f2n[):,aE>5,v6=KH*&vJ&Rlgf11C>6($,IA'WM1KC6R@ZJprE5##-1C.'[;r0O*+4/m$Xq5G*)2JP9[i1s*eXBAbv.BnOnJ(/,FVs(RX&##>&(*k?J_#ebcpHcX/1#&J]<`.=c4C1B;s@=9]e1jNHUD/ELeq>>x80R7-:TPeT>@CKIVocjIUrHG+H#>FQ2#[h#'ThJm$-s<^C#$Cr7^Z1&<UfZN%-FZ+?W`X./&LvFKCc[,=XB5T?txFxg'Px2BCNVb+##2=d#,NoZc$Z'hMMiwP%pktSB9@CB:(w^c5@&6t+&-n'.Bv*H#$k:G4)RwBODY/=##BuB#*:^XDPY*PIIT#,1sc<`GBx:b8Vp0YO`#*<;K*;)'2/HIml<vfJ?haL6bA>oCk=w17_4V*2[unR(UX7`mWes(%UDIF-V`^k-x<x5'pvRj140.,)oZM^#(&L[4*sjO13cNj#)u3n146__ai6kpEHtR%13n]kE6MXm8?XGLDNFk)&53c]85*F+0YK$P16X>*DKYxa&aODD=9CkUFJhlnd:noT2S;2psFnu66c81x2R>QgPA)`l6c<5?2Nh5E`.cTv6c8D?2N_/DLl%4L6c7Ax(;:&XB74'?I>Mkf3em1<FKwa<8mPf:3jT*j#-BV-1<&5_2OQ`IHrZ6?6br5BG)fa)@=MRJ&+T-p6dCOq0qtN>0v5?70peb268'NT$&Nr]E-G$0D0L,U96W_UHxvBj69G=v0YJw70Y&_[0T@TQ0T]B53/?w-It,ec;h(WbHZkFa89Sn9FxbTM@v##,2M#.wFxbTO@v##,#<o$%@=W<##AZ3>##-2$Fx`q_4iLd#(ldk3(lmq4-x*fn#&H#PGYB3BGYA-a5J@,%2171'##-c/2p#Dw-x*lt#&d5UHrY36HrY*4HrZ2O32HX]-%C/C#]v9F##65#IS:vx1v&g(2nl'5CNrOd(fdWw/u.;u@'+7gDQObZ(RV_L%UK-N;tOgv(fi03B>AQ*IXm%W/uBPL20`K3##5d2+xsQc5Z&*#EjKI8,ZP@Y%3SxpC<KRe,YS2E$;r(U$t3LD4A5d^+]VmYK2nGc#cN#QEL[2MDR`-13(O-eDa/&?5Z.St2`r:LDT2nn/95QZJZgVn$31^R;n2Tnl?_*]1s<X;$QaKa;n7h417Z)o(kq7+&s6O5HADQ/<LRHQ3/@QB-EhvQu&AU<Z$S3f7#w1V%/BnL@?8qO-*JV'#&%Nv$sp/h#@A(&Gdd1_6@<k+>,XJd>[IM+(mhA)8TlSI)KkMX$U+aA/w7v`%$;sP2.vuo<a(6YCjgY]7t5Dq##HPZD#JWo04l2gCUPOSBJrld2J*Y3&lj>s5@vXd#Z)[_$Afhk(/+w=5v%Dd4d(oY0$+.:*)E/6#[%.46xGeB+_p%m)edUk.p'I@+h9C4)R%D&)6_in$I8_/BSW*o$VhF5$b`'f;XHaoJ&d6tq/Xwr&6p3DVfmp[#BVDL<`jt_#w&sg%Y4XbN,/qG#%D)'%TJ+O&C_]b-;4t-#$a7`;cRC&jd,-u#$%'q&1S<'5ui?=#%K,V)K0)Ok%U&6#]GX>6(_5JQ;%oP#?rB]8S_$0#B0fw1h4Kq'aSJRKM;MnBv_3W<)tOQ#@@MA>w<Ou)9F+/%hBCM4&7oqK89)M&VqNs0i`rl+AIDn5Hn;YcuJAp#$uSFq3&OBl.VJH#(e(co7$HDo9g2ACGXwgGF(L.G'(g4u&OY^pNvR61khl&639#Q@S@?LsjqF`B>g1T1:[dsVnKnZCWJ2qIYrdTXaJa>-BT(mb-$Gb&)D'21;H&G1rI-66V`XU*0Ci:%).9t0tUw11fd-/(s4P7*QJtx.Z&:0(M7WT4gsh]96aqY1/%uk4&@xB#R:-0n8l4KAV1%F<F&(7+xtS,%)W'n7<E:](U,TQ)k6o2#8(WR)c_n4b3@T(0n>1jadMe3;HGR#1O8Pa-ZrKr^1jK5(t+wH3JiC66VTo6F,)LgtpjIo6bJ>70p9bx63nRQGDC-e4FM472L5@=GK&*@Cj3_608FOu/=-?CUhbT6EaY&($b8/g:fi+;-o^.fCk9dNE-Q/Q;2JuB=0<=a1t7E#Jw1B,2ik)Q'ovlU5#,`h$Z$8YP?qP86',R'p6jNO;23A'afcDSafdLg6axC@(9dc0,I=4`-?t-:A5pLk(9cH8-@'1p5&4uX###]h+xsQe3>imw#N&J#Fi;c4Do9Tr?Vb108:3P80=Ist;>hvHEA&cE(JOqquY[@7(U?#T#277//leu<19`q='T<$l0tN<h8l_#7Ck0HEC3[[U*O`DR.C1Se##0xn$-1D&,uoN]###G/$#psMl=dv;l=d.c<D4(BqKocrWCxDRWCwCuv5OlN9M>IlL.j,R#%oLfpi5pf##5Kp##,YB$<eFsEdjqf#$-(S#[RL>2cYIJKL,mXFxuY6?]0KRBmbB/Ge)L%$;G,H@<iqO2j0^;s,Mk2/:Jwx0M52Y3'2MEB8`(A%:Wie$t1AT#bT(:8Q6C]Bp,lw$=lniQ@++83%HM)5_39:2MWvP?.K:K8;'?fE3l:2:i0ws&6s^f(/.KH#;hUO21?Y,3Oi5d&PO=4DN[%fi+S*d+&5CK+Exj/$=&Bm+xt`K6]wxw&uK;cBSeF-#>KEF$#vD[C8mqJ6Ynt#?s[Lm#?t/l&5Uic#vW<b64GdhB8]6N/$:s^#?U%l$DEp;BQ]OV#9YU=4h$`^6&,l`>>5?cEJ[q#$WZr))6%wd'p*EG)7H'v-FPPpPPg0OHwBXuE-dicFS)S;;bHYtCk9gOD0U)ei,cQ8K]7j&4%cK:M/NN:+dJnW:9CC$,*EUD%@NH=Buo`jLM_xFUgiHA6cOxj13jl)Sx.[]3jOXJ'M^e'-t*mm>FGP2H*R^p:NK<I:YH(o:NSh[2Mcxl4.JI#9Qc3>[@A_vBR+8)]lNT:(9]-M(V^Ue7CXoDO%^Pd3J'&s0nRBW2M#.g5W3#52mS<`G7<uE(rlHR.'R9w05Mk@bD>nc.'Ptv@t;tZK2MoW-?UHnrJIb9i+SBs;G9vG4gKtPkxGii6G@K,2h9)'3/[hLG^m6208Bo_#;3oxAlu+8-wK$(#7NCn,Y]:_G[<>t#)c6u4o8Sb#%[e[3TU6F#G(t3F-[>tF,+V6#L,^(1UAao16IbAGD'7UC8YqX8l^6'U6S0&/tUTh(V,^;=hKQ63-D0''mX.X+FPM=(Qoa$BlxvJ7v9gD%]%=E6&dG'#[q$f#>DIb3.>/Btlk?(#+^%eG^vU[Y^Do<;j:v$#w-V/+KiMH&&]sdDHRCJ,>8Mh.W$mS##ul?4h-<c-WiJ(AP<>SBs`5D#^#O$19lGX#VdU519e*(#XTcPB;+-c.<#q4&PN1Q.UHUs##$7k)R'TQ)2TD<#ZLf0G^3v8m;d8^&HWPKWGjNa$tWpO.SR*N-[K66##3s`6_`D<5x0n3.^XxQCq5@k##$,b=]L)eHCl1B(9_l_-+-ZT'Q%?p=]NA0Do:%K4IvOjDl6s<HS>^U,[=SJ6<nciad>:n;?A#T0HM<rBmwqP(O_(RDNP*=HT#vW1;5<f161>=gn%etJ9Z3l:5N2`1O]o7$<-x/*kdQg%on(E##,x>6E)ND0MDV%##HRK)L3d8$<I44)GC?S##[ak#[eXN@rvR54Gnpx'V%UY:8`oK$#VjK&55EK@v#8=#$arX)chZC8:Oq1Hs_6;3jP34&55EO@v#>?#*(UN6,k78(5(4W#?CiS5,ieoBu6?nBoqPp6;/g-(:4ZWr+YOV0n.,rDL5mJHAQKrBn<?3._LR7#$d9O$X>Ij`G(^Q(;L>_(s-Par-dbZ96Ot%G^o1`I<]>M89SWxHw0Ud8qFw8It,IYJ9H$hH[$*?9Wgl<03A3p:KRUdD07rgu+xGv0nuKY##ih2')`g8[S1`76d1Fl0uAp?Aq?o69Qs6>'OE;)#)nSi96WFm#HRpS9Q_]G)kLc6-'8nF#%M[v#%N'j)R*Y%4Ec4g,5W&*3]2v%Dohr47a^7wA[;Md<Po=K6+fcbG@rd,k_/i<K3^hiC@it?'ifj4$V[t>$]otl'2/VX'jmfg#Fd631/%eb##QfM)nHE2#(mob3i?uvnok7Q7W_a+qg[ZD##Z5/#*T$p,aMl>##aWY$E+xY97[cl-vKU1d=1D:JplRkBL`TA6^'WJ#4wfQBmm)%3Vt>(CKCM*3f^#;YfU7fM,=M-)Qb-m(9wkU$B5%G19jvx.qvo>#%(om##X6J#%7qUH&+Id5(Wh^F^4WS$Zd?$06NRc$,/ZB6lKH'lJA=Z*aE,dE,)7Z<fjAq:9?pC(%@]s-+9TA#]x3JXx_-o5[tfc@DHE`E9eXZ2hwZPCW<k/B8L6.CT0E7[p:RU-AtXWi-XtN#*CX%6+>.q#$:l>BCv:B3D0ap,YS3K4+_bnEVGv.+LfBE+1J6C+Lbg?#-hC,JP6,`0C8hE]_VJ80j%o@d<Onw6sqAd-HU[wuYiqH+0^-i7*.O)abTF&.r3&7/TEleH#k#GRSs*o$E#C^.]AGW7'=nj#;r6FMfsd6##D+J#wAZ`uwngu,v>qm$4xXiZ:lEO7q+Z;)R69?$L=b$luP3_/r#155YVmVQC8/D4H*n.H*o4E2MYo#$X*O=##+3x(U@`C8wLIo2*i=`Cqbr+6b-s%=GM3SCk>Og,'^PA$1KvnK;30sCvp8]32o9/#IIjF1/%]%=]sZq#7M8LPpF2C@>$GG1$@]FGer6q(48Cg#cV05D*h:#Cb/qbYO2MR$;h_d&fcCtK86b4%1WAM4Cp&)(/[oY/>H[$#1PvY6`f+$6V]r4)1BD+#*T'm5WAq]#&QT>-7C@'6tgqwK3qwX6asSo2HdmP/$LR`##,G.$fnhQflQ98#>o90)8&7G3OC?]&55L=1:gYL#>o5x,dU=1#=qq]>pkJR##,Gg,_:/0#ZW9WqJN*SLKtne/VG4#>Yua1kc[HWDkt[fAcH37AZh0m0?8$v2iv@*/RWPh$?A5N(Nrwc6cL3<*P?d9#N,Sf>?)BN%SR*/;cpV^%WE(e-rk]p6v6l08Rj=F5o?8HD2N=c6tO]`6tkSY73$02D2*%tD0T^[F*DVU6tO_hb]8dS#lXX&2t5ZpIoh%T/i]di19E+?27uKU19sRU>@.lf##$+B$6`jSF9`iVQX_pL)GC8jUnur^CkT]9cB%0^=%jWS&<_IUG';PIE->aGBQoH3#4$,ZBn=9DBmvJ$#$:nT%q;(x#@RUYF*:$P(:+3K/q2UO#vRX-$v-&Xp.:60%X9[ntd<Tn7SL3s.>MCw8nv2_$><p%$;kN$</5eOBW)&J6s4+o6VoB-6Voa63D_e03D_+)#$UoJ%dIM1B^0&FBp/<i1kEXo#@&q`(h>n&/:1h;$>=-?=At1?#Xh[_(JFnj#$d't#?*Bi)o.S6QF^5:6+T1p6+S%F^tBm=@C[m'0uLYUs)+0QLJJW0HwHw&HHdOr&PNa>0N8*i$G7l#1:]nH1/7hRn6(J,9j7;X)k6@k-*sJ8#wq*X#$d2P$XIDC$XID;$X?,n$Xwc8$`VO,98R5oDGDi=-'F0j#)u-k1:[Tn=04$31;8gQ7?K$R0MDc3B6d4e#(9w:96qSA`igJZAP<PK3'%&MG_+7aB<)#=#,M<-1/'L;1VPJF<HTbU9TT9c=2$5X19P:L'mbF^6*j,gLJK@bC<.?.s]tqfN)'H5$`0#+B8JdrdB2Om6[l)_(4I$&(l3<))i/W,(4?t%(lNN,)iJj/(4n<*(kw0'++<;^3Nkd[6&v#t[9R4c#v#xX#DJf&-[jwH*N_Cd%fL'ATjD;*6VIj@'4cO*'51gv'>%J]19Fj:$rqxJA'>71K#n+c.v@L<&nGNC#@i(-#[>^U#F@Z<2LNqW#7=7N5s2;EroE^1j-8=g4FAjJ]XarYTv8@m6[iIa02,2IU]6%VC;U%C/93Y/=jW@]3e`7;&Ha17B8L&N3-JlvB8W0g#94S,1OdqV$:,&'a4A9c3.WwgW`??](l/iV&'?>/8e,9G3)*P8.EHnx*e;%[Dv2;K97K-_-?UcK=`ga;#?2AM,Z5505^o?d0HQt;@=2?s=+s>`5C<^P)MJa+#,mpSG?ldwB57l+#$*Eu5_uDF8Rj<sA@*D9Rq?*^,v@dT(:W+O#;I6'ZVYV[7=7/21:+)i#?Lo1ZVWHv6bPo)=)Dt.JxVL`20Efw'M]g:>>0EK*4^JB#$V(LDANAV@CKO/@=%v^j1Vn76'-pf%DE9g1e@be1:i_C&nu^KAr):cFNuA$*)%j75c]75-wxvu1j=xK##Ckq's1i7$NC*3Qhcq7jbVw<*)-F5#^hfvCg_U?8Rj=Etdslc*.'6PO's6(]o(x[UQ&<I<MH6,8w::':07LgBSI`&&ljg-Kke$.WS`0>3e+xj3H^cp92+g(+0ITC.u'Mn=*HB`_7>iCh.VQ?5$gwj[t_&s5>&/O4+U]H3>2COBT-GR>dmhx#.WN?2K^k?(qFj]2n?N$=qGY)'MJM###'(H#UKIUaJ+G5CK)0U*3NP=4FB6'$^uI&#$0?e'OLjKh8c81%p'0u(PO8@$Kum*;PbHS#(/IZ;d<Zx.80o$Albt`&+*c5;R&9r1pm8?#ekY=LTCU*##ECQ#gZkTdE'w&1l@b$,-;E;-rk`cB:hp@5DN^rG&9C#&POo-Fh>f8#[we>&PNQR#AR`HCinLYCfv4e<3dXPBUWO>-*BxY$&<rpBf,db^j,.*c.gLC1:/UU1FWY06[:DY3JVU@CkY2G#$eg.B6dxZ21?w-GDBbW9i^pv)L;*^#%@RMGBJ=<mrXhx0X*(B0X3.D0X@x/(;4G*2SD2g$VVi`6ZE-3]83G-081'O[oQp]+^E707ZgKaDI9$l1OUh+2j93&>v,FOBuJG<1U7n%q.RN)08bCq0=k<%CNt^`C5+A<0Y/eT0Y&am6G6xg%f0Qm$,%eBFEThk1:]n$GBGIQ0StTL'2BZR2nnOTYV%'A0aL%E1VG9Z19s2W#.klMDAJ,0DK^WWF05N.1N[;aDKwu/4FIHMF0lr/1V,*S#(19?1/IwTZc6qorNQJ`GBl<eDKntA%9+vb#3d,7K=%5,b0^?ADL-PpC56JYJ&&XUJ;IoW-#[JKRx0T[#b80$F0/8N$Wk$/&bXMM21INA0UEL,(TfTm(5`qt$X+ZVUqCijJPD6=0X*4D07-@(=]^MwnSO1k#Z%U,#&-fEK'dsw89fWu8<$YT%p+:mF+d,m6*cA]#`>EK6`+eCW]+kA$s[fUqNnLiUq)&0DapbW[X'W_G`s/N2hB#&RX-*293F#B(qYX-0XN@R0Yg020uAeX0Y/k/0XE7M1UxwY0XNFU0YjpX(UB6_-w0*<#9>7H96`l?GBRYRG^nu;#+ghgH?k.8#2`+i/qV;fDKfR%#+pL]DKx_&#-gcr0Yg3Z/leu>0YVC-$>0@@G^vW1GCT[PD0^v1#%95@+.XkGF0I)-.84:Db1vW(CVbj%GdQ)<JF]uOIWduR7_4Sq0l:Gla6_6R1sY:w(WAds#+Q1GIYiWmIurQK#YbkF.tdOj:J@LA,e-N%(&%a<(3C-C(9PmY#4tt70XlK%##$rP$qu)HCjq.j#@J3kJ8>3l#)aRg-;53(-;4DW#$ll9##l4x(O/MK9<_%v0kl,gl/n[>Pwdd-$@FMA1=ZAN/wHDr#=:M@0U#qutOSKMIqj=pIqj=mFC>/g1#E+;4+T^G6`]+B#)-*m04P#kD8-S+'j'<g#U(b*k]d+ncuw;*#U'7ULJgCPF4Uc<7>i@c5[3,Y<)P<&GUsvF1:fLC%TvJ3'2/tj3*-Av;G[h+>'2pc4c`@a.>'ZY.qw6T'MZ/A$^lU#bAZZo7<C8H2M1wE2W6Gs(RcR&#>@Qk$pE391l7n92179:3gGiIG',NG7tHc]3S*=t7oaqa0pBi%6]GGSF+=7k2he'22xkoYD+l+ZG_Dun$)IY4FGVgG3Hg:oFEN#Xu?F=RLfV8<$*ole3)^i/+_#Uc#'sw`:LbBEHwPe;94ItNB>h49(6poi>*V7+5C=)I#,76A/t/;4#&S=3P?x>k&Pt-E#G38XGaCE]prN[s:e+&(7v9gm:PiMq98PsxG`k:T2N9mB)vW*XG`o`<'HBE*G_47`I#1:I:O#:,/6lb;**nm%F*s&VE$HZ[I<78S#$6ZYB>8#(.(b*,.#&+5#H?R,5aJ@U#jcp#6.Z*`6'^>s7Y*Xo6W*oju7(Kv##08M#_vcj14B4=14B4=1IV:Y1H>GP6)O_g3f/vq5`pDD*H*3]A&SG[3Iass5b4)X#GiE8Grp[6.#'O>2MtfN/9F;.1MK>A#Yd:M2h$[E.ojh56^EXlQ;06O/t72X%=.xXY/DEvfP67:1:'0l,?,E)85'^5+xsB7#0`C[D0SC6D0F-5-wS3j#/2[P5C,>W6]QfC2K_Qc#(8V#937A32KbG_1UB3=3W30W0taF$Ls?$>3-?[7C3Mx39>f/p1QE]a#^2Yql=dxRC75<R8;Xa]$-baAFKLk4%&/J[)GCbn8u@]p6B[R:#43[W88/B'#CS+S89R=RD0BQE20=.uJ7ovBD0qS_89gHI$so(5DGNaq06`($$e`@r06q4&21@b5#Hs/a6XKhtE`H].#';8a4%r&VD4LZV07+.3-dR[%##O<u.?5kE#Acsb<`gmP8:*xA14C_G7#C25(R,A57Bx>2mrIJ.16Rp/(6Z5t-Ac$m#%0Nf#[Kbe3/gG_6G-tA=1h&V15wdM=0F-I7(xJ0.D@BO#$a_:#$Hkh(O^?9(.1p'#)ax+'rGGE1CI)bLJo2I),Hj9#(RIu<1X@i&sC.bBD)C2Z<.3E&5UoA#kMRv+A;ud#[`H##>A0&%t]Ca02W;)*`n9'*``*<2L7<@0Y/^l##7Wn%#uCZF*/qs*)%^RBkr)^B6v@l3eNZI2i<jMbxMj_G>t,t)O0&k)ou35$6K[rF;,-wFB8HMno=M?92Q'I'27_r(rj4m(,vc3#E8nqW1O(@Jr,D16STEb'<;1R$&q_$0YA61MoLU,2hK@q1:%G<GBPBjC3Cx2#?l87%oZi;0=:eqC6S_aGBGuR'2ONr#66g#C*tTuTDh4O6a>Nn2k$$gjixT(4GRHg#$ui]#&%Rh#$ul^##&K0%Y+Ug;GAq96b2&D#8@Y`CfBIqd0le;NEX.9''V'AK#h?nSpl*$'N[da$qA0.tgWcw7B?N=5_djY-FI@9/n01#(%0%G&duL_Dn)<ZKiZTn2i3voe1RRb2ajEl`gHBKZKaZjCU4W,/xEROBn(pGnoX$x/n'W<#4Dl)f92=[4cJ*v5k&H*HxlU)3e>u8c>'wNG`W/,3mYdsgiODZJ$K/^9R('b5[P)Y7=@4S1;]'sl)qOo'#Hmc1:*I4%9kjh#@r9lY$F49Y&ZV9=mKJD(fcq6$`jYcP]`J&5$o;$UWjjw4^7k*-AbIN4^S*.EJZB*5)3T)L/Kt6$dT/N),(DkM+w&G#[n_AA4w8dML7RE1k%#QIbCKL2L7<E##5F*#d^eiZdkV[3EZ>o8l^?M#>Y&h#4skE9`CZ;-x=1)#?;dH:5L0S5@FQ/Hc;Li3J8#K#C;Do-xEwi##$Ha%U8w;_[D2=#$&@n#(mro4dVONHFp(4.;_fU#(UX<H=$YUYY5=dZV@2x+0?Si-+(4H%TN_L-ap$Ll=q7F.>M@G^m6,m&PNui&PN>>I:Zjc_0EAi).-iec_<e*4&^mv(fcKhjXwMp-t?UlIq)i^EuSXo#'Vld),(0acv-v6$$O?t9iZwq@q8rM2e68uBBmw:G$G0]'Wk*H89f_4)xsB3BMJM1#;7m:`0Q['GYE.BB6nr51:.Wt#(DEAB6nr61:Rmw#>lP+(fbxr**wK$##=J;#%IX=^TN:A7V67b`d)ut(:&[,Bn`DC0X*VT$t[DY7Z/teEeo't,IgO5(:^t)#H#IS3D9QmDLVY*Bo$+vDYXNp6FfnU$v'R<#&S40)mE]mMfn'asZfYf26]XP6c+lb6*Xkk7^o>Y1VtX%BnFBIF)C,FlOq%/B8E4606lYC#TEfJG,>[IYY<)AVgc5:1Up$P5^hL.F*K4N6VIM]#>@6a,.'I9l'_Ng7B];a1UK2qBnFQ^#(hN@0GX_v;$%<Eg$bhY#ZDUE3OC9Mn5>gt*D?J&K2aCd(V,^:2NrQs4N]fgBKp$ma,@p7B8L6X_i.D9$&<,GC3TjIEduwI#vPpk<QQg?C,6Z4$On2D:G+H>1pj0s*4#[k(TR`/.#DT@k@nF$C3Dc4BmuuT#$2c&#DjFbKjoGP##9NTI>D<eB5KgJD58J0D?D=l]hIh?g1]5g$e/NTQ)-ha1plst,v:eL$c0lX+A=&G-dK=p,]@%KidHOU$$Ms096Xgw4A6=#@)W.X###A-#H*ci0nwJf/r,L30x;Fq/5-u>/5-'D0l>_.1NOxr2GFU##>h))(:1fs-ckH1COC0;FV)YwbrZ:d@oZp>C8+.6Be,?`A[.<_#A80fb8Z/85Aj3&2^VtpTmMTI2G=0k3H8MoogxJ,#&mZ;P4SfA6X3xiBig7D(Q3G>(PY6T0p'8f05l<g>?`;OfP'.M(TYoe$4A4cAo(iH*GT*1?rqv*89AL2Bv*u]2ceDh/we+A<`XLI$;Lbw#@V:*#&QGt>uv6QtxAglK4&?dHV=pJ#jU)[CjhCr4,770M.6bF#>bk2)L@jV-Ztd@<a%+>#T#U1>ud*%'MJcWglm/L;:ckQ#ZQL_#rQ'tBIk-m@A*h502iLH#@`DK19Wk1B=va)+%6>U]PPpU3NtsfV,%/xiJ>vx8?2m>#*WSO2h@]o32o*SYF,B+[TnKD;d0-x$79r9Bh[&M&ljYaUJ*gi$&*S,O^kQVBSQ^B1P&j2#%M;F##9qx)n4BB+h0hX+KjV9+h/M4+h)%p)Qr=k#<q1RBT1AF+-_4K%?F(l0qN^j02*[E1B[]^,Yxi>#*W^46*?l?)n.SF*3S.&)7Mj8$d2tw-^&F=$XI7OTM>SYk]R]I$).N1>;_mD1:0-[6b'KM#2<HhFGPI]@Bb%(6^#J)8m)_Y(9l-03OCAo,Do766]w0[#ws6kD+kw;'6J38a]/IeKEiZr0(Ar5B6>Yl(fl_4Val7^##/dp$BlI)@DHt_1pldDCTCtjH)jN((2`$T'OUpJ4A5pw2d+$h&@o^Ir_j-P#(%faQ%gBJ=]SxjH;,t^8qsUM5r>m@Pt5gsIp?Nt#%BZn#)6QOD9W'D6*Vkm#x[qd&T05?Ou],GBK`rn9*-6_GjE+7lu`Quma>0TCj1]jmv*^V`(dS=`(gs?@=hMK0r?,/(5@q%'mX.X?[Xrt@t:LQ)8Cs37`qF%/nkgI5#NPYH73NYAZ#uO.#TN@e8cjJ%;l$5,YS2kY^=n/,YSs-K]nB[?VCXTR9u#O[7i09'ppJ'#YU=h4A698##>6tQrh:X8U,B6G3PaN0?4K)$9CA>H[9&@i2<v.BukVl#?r132d'Kh#'26>gW5C$#,XW50#9)o#%'E.##,P1&8&0ZH[9VOHc:pU08E($B6fnU.ogx[[UbN)#]Ii5X^@R]#A(&L)GC>lu?=x(#YZ8F$Z;YC)XRR)KH*.g7@?<HC3X6u5bbkKH<k7CE(hO@<ef8.3g&'*-Efp>,^6,=V+iT#qk*0m#YhIe%?qq>HTf97(O--j$4[lXJdZV94C^[r3/oaD2i51v,G52=$s=vS(s:/q.t,pl%D4$<-b.qKC%;:4ictRe#?%=+0n+rU%pc4m8V_gBHYNOg-W)/&5x<p5C#K.u.)d?w%V''Z%W=%fa1o*`'3#(`>GYlb0p':'e8]o(#fBxCK1mpmD,_O.+]w2a(k/l`%+YJw/n/0Y@iAaf##EgT#2k?,S5*eK/AstO11($<06j(R$Z9O3/5/$XCNZ7Y:5<AHCBtpMq1+oxZV<3<@us'q#Q0Qd(Fr5TC7na].t4*)##=fh)R(hH(U(r=&?Pr`0<c:W%buDm022tbX1/`V/Q,Qf6b&Sk.ogs-2I0rEMG;E)#+JY#BN,+F##q7Z27G`g###Qt###0uv'g7W-[`er%Vngx#@@W1#?[6r0v7ux#A]ca#@J.)7p'N'YuZMG%9<LaC5EN+-$?c*&8OI*$W]@(),_jJB2ote$<:=7*PW+h$XX*R:,K+^[oxT31AV/X4]Zk@),)^9191Rh#''^IN)9kO+_:aQ%XqI0B[3s+87@_@/q/V4#%'ml$tGp#%l@WpUg%VX1</Kc(L%&I78n^()o`66/?M(s&Pni--]m1jm<HKt]p_*J$QK=X.88J;$_hw=GNHJf6an'5(2ZRv(TEsw7BSf?JlZMS:WX-nY=p/%l>@.C$'YQtPJx6Omvaomk=CxS$9p04X:$M<-b(EsHSv3)$vIQ0NEJ$:6*HA`(SJZi)14u9.Xb.Y##8T1$V<3fqJ:kF##*6N(Q$B#(rau,)R?W_$Zg?P4&H=c##2]T&XWQD16ijJ.#0NV##L[k#hEQmD8ZRZ7Bfr45e:;pFG1RJVcfVP6ZLIoD3P:B:WRqY/92oJ$TfQ2DC,RE/93T^##1sY1NFhs##-7T#VH/L<kZ;[CWLn_6<tS;06QXZ8@'rfH(cUs/92/&G'[j>HGF+:9W/?VW+wgUY@%QB&nA=>#K+Q$D<B,q26xjN#03-a0XI)p/qi5r),>aZ#:hh23(3i9H]mBjdp3c8D0f9J$2&Cm6^'Z'#qd?^7ojv906KRe+LIYP#(@[vLEdp[=&%Nt#o3r@ISD;N6`XTd&b0>i%p.:R(:%XZ)Lj&t.Xb-b#%9K.#%02t#$t2u#&@jN#w%R`##nCoFKe[](&x>>%#jAJ10`r^06MVW#vZ@Y#.]p./q3rl%,Ym-&qf*-6atY/@q9(V79KV.5^76PEHH)(7TL;DQV[]t$Y4'V#aNNLJwm>%%8-c-W)Nd?^3K/4#>b@,$Y^^Vl=mJl`G_q*hMMAkC/=r*4A9n(4d*`$Sm$TNeq<,bG@:YIm?+Yk)c_@o)dG.&#S1v_PA``Z07:?8;)Sfw&QucC-&*RH$sLUS+K_95*mRca)1;J1#oV?.CVE^q5e*>dCP+[_6b;3'$:+,gp#`j`3X$:ZYfhGSu$,?Y+%wL9#0EjNWap`n#>`XB8[WW<9EjIFTxraB19GhQ(U1#F<j^m4=e%c.#C;lG?Y'DlKk6'K##&7c$aFr^6mtpan:-E@Iomlk#VwB6D5'XLHFr:B)4w(a$XNh;Y#>Ba$Vaav$;;J25H-a]pokL#Z.g;-Qw_=1Bn'J^q5;/_B>.-b$an^`0t*ORlZo?SNI<u&7GW<*BXIlC$*.UOCqf/r9tJgdCVF/e/w-]W>>.4b/BKA+B6%LM5>30$5>2'8B6ARE#2<ROBmlgU08;)`)doG')9FD)#?2%G9aK-:$VUSP_PuC919YM4(qiu$'oB=h8<SCeDAN=g,>8)f8'.aN#t/a9D=7O4'MKqoGxE+PNb;^i)GFYVDo9AtISCYe(JGXp(JI32>)=tn#v(]/#Qh*52pPg%(2j`J-#S09#)vvu3fKoC8&95d7LpW;5eH$0K698_#?bQ#3NXb]sD3TWKiY*A(Pv-r#+_ExD0j5M0XED3RV$3L,A1Z+,@lGe(M%2Q&m2A/%q8nbCTo4N$VvRd0MD_g##^L).#2I^Qw0_3-;GfD62oK&3`TY&%8>ru%*^&`'MJ]7+A[Dj&)J1C62DI&0idW$Bv+j%BvR;]#R'h(3D9dVPBg7+8D4+J#^jV)QVT8i;Pg%O$Jcg#BwJuXMGG%6C-DZ)#L*Ew6'c2b(P&%q.'Y48#';SW'ig0uc8hS;/5I<k-xk;EBPB$e-(]c*A[ZYf`cFO*$jm#f7SX,2##@XY20D#&+B&Dr#%&htoOtqA'r#/--w9u,#)Y6u2sObDM:sLs+&$hiElmiAEfbw*$B,$kafY5Y>YG^Vc0U[&##-7h.-MXtHcMC>$)W;Z(/,?o%87%TolKh$.>rkbt%Mm##W*K7^jG2MHY*=o+%w*./q/`^$>:v5$#(s5#xPTm#xGNl#v3gl(N*)S3GqC+r+W#n4[/tUs`*<R$XYU/#>E(5-[7>.##-+D(2c4Z$.T')3JE;p(q4HS14`A^bA`c9#t]m)WcDnG%TXB7+cp,e$3_E5_gi6K#G66nD0T^7(Jbt7$%3Xt5v.er*Ev-A###Mh22#87#v(Pg#$Ov3'odQl*Nd3k#3=6=j#a3hMI.i]q.v-&(5lFv*JOd=*6ASX3Lj7?>Vx7NC9umF-x<x?n<hXNA$BCE2MZRD=#_RMIt3Dr:jpOAJ#Om_;KShb&iq)32Khh%G-*3^7shcOv-k63Zjr%i[UVSE;S..:_M],-Q6$*M#$a_4##2r-#?bTD8&x2j)RJtC(#B0w#L3=+3J2pf(Mcc]#%AI.LfJD>LfIxL6tG:I#Bi<>lYati-e;Ww,hm[k#&AIX##QJl:.vUPIw9r?-+g:C,&;,a##ZPcR7oTGFm37**4%<j%pPa$c%;pNBKb4L09[Ga<)XtP5v]o4GZP$Zf4w:I'&&e`n26MMq=_XL3Lr(G@BNoQOxrk>)Klk]$(3fZ4C&WJq;%;gO`,`a-qmk-.4?*?&lj=5&PNU:$F5CjL4t3(AZ%Pu-]@km$<RlUUXipF@=_A8U.d5(Lm4_6/wn'mDY<nB6',5SSd'*wgi;t3LSYOGj+t%QS,s]h`-;_P%SSTp-D5;?j+=Bt,a=4f0FHNN$DRa-2cX:2ab**&_J.C8#d.g<?r`m]6]#/?bCGi4d;>[ws?`cQg]gP^IX,Qij(O446?=Zk)GC/KR[GfW1U>Ui#OX_)0t;3o(m'd4-*DW2%Z=iaBvhmt$R43GIYM<eIuiJp#?moq)n_nc.'lOO%T*4;$=*XR156'N06R=x9N)$@%SaX+$u0-Q12abn(fbwW#vYYF#Q#WoCm(v##Fx:kX(4`fD22`8#&@c5qfMGkoP9ej(KqwC.xAia2LI8$N`I^f&G7;b6.tRgn%OL-(4x#g637HuiFo+p%pX?L/9O&oe[MZ7/wN2>&79Gq**Xbo'MPf5)3/<`$)@Q*3W0/O##Gi6.=EYU1JrxY)K[vC$&Gsn&o`EH##1g6$(`-M2hx]/#w[IJ2e??)4DOr74MCg55a>]d3gF&]3gF&]5&1.:55lOj@@%$UTj@5P.C1X]&6sRj8li@6#FQ34`fgd$%Vw^8AVLK5&9T=MG?+a1#[93c#$Zhn0kF$Y##r_;)67b]#nVSpD8)mSNE6>1-sU6O%%AMg08KhB#'_>q2&$@*ms=3($VXGA#MP/Oep?H^ifY#q@s;vf#@A7(FiVTL#$HA/2n%,:-hs;)1<?xEBrmuX?Y^eYO&#oC#&O?DrvnYK5btHp2L&?:QFK)J1:gWBB6xTN(:kaS*5(-4$(YPL/xb?`/xaYM#[$x:-At:`BMx]5(3W8Q*l_jG(3]NT$ea?m.oh1o$XG6&0N:lU#&?l@7p:FqBSQ=hY?iAr%vj$'-vM-6%$6ZW^qg;j0lP7UnoJhs.`7]u%rgH0%xI*r2im.4t&<g<$N_KGF%e*jG.@TV-+Rls%X_$sG.@TV=+:5Q#$=g3%8?lN5_m4L6cGS%@8[;j##&b:#;;TN>Tn4%6%(m-EF8de#%02DO_ij^##AHX(VMVHBt;6c7DhNb#&YmS.q)n?%Sj,[(VPW(#PZ'`GBIomB87nj#@2SAAU7qS+]aL*#>>GA##OAw)6mJ2+E_hk.)eY=MHb4f(2Ido##>pL7ob%/$@H97E_`O&C76a]7=6W#5]0r#<-d*t1U/w_21@'k1:B/G#F-n<7=6W&4]PkN1JC;p(:dfg-]kEs$W*C&/%@'B#')9;&lkI$6/imhGN&UuEHb+$+%vc*#+TI`1UpJQ#+$w%6+/hX#jlv1E.o9rSlMuw0nRa&$VV[x3+cEZN-lVo#&@[_#>mSU'iokd6*N=P%qK'[BNlLF#J0u[BuF@^BDV[OBuF@[BJ^_*BJ^_3C5)_oG>''m5>2(##$c`+#$ul-##OYl3Ji41l=v*q*ea-vl=cl_UdDu>B6f9F5Zx/Y1Ta1H;dtYl###,L#,,_bC3bQS#-DQpC3OEF%pNFK3EBF_#;dapo*M(1ZXX>#$$]#;[qp`S$=,*d**JoK.v.d*`,'Uh(*7h+%l83#=()4%+'a7)5AMxL###*AgiLwF#D28OKOFxU4xo+C#.l_ca(U1fZ<@*<#O)@tUj@*q=&T9p%Ti)T&vdeZ)Oqi^&PkTr$XROV'MJMr(i#S$bADG<$oDZiJlRGi/o=sm/6)qq#$WZi%8h#,$EK506(xaxGYC?<6,niH$#=l/#$`.?.8uf7#0AAx<vjp?2slWXRU^1+09o]oRVaN;#$&ja/ZhRD*)'kU#)DfvD0jw?)jMCP$QU1p5_Y-(07X%^3eaWA##3vu%Y+Obq1Fos##,YhC0jmmB6;FE#'OWaR.(I9)Le%TFE$Sh5qQMAf4r7#2-hZ&/S#U/*`Za`MJ%@L#@^*DdV.g+%X%uYU$EiRJWh+KqIumu9ic`k-rpG29=AGuB^B2#dsMU913Er-l=d4A&8v$CLgIEhJ%@ksla,ZsY'DFJ[7i*^1/SC@#&$)]#(M&U4rg#Jn7aRh1r%IQ08i66#Z)/_-YZJpDo'A;8rKTm5H-45B3#:B#1l)'4J;vSX&35E<daAxCMZRGqfN#[/U(WW/T)^KH#.B?H>I#9*vP^;'MTau/Z4MACOl^TBQlYd-t(>EBp+3F$;?aE$BY=7Cpq:57Vt8wK?Oq7DHw=G##8&x.#TMH#?2C@-$Z7k(fh<(-FwYdC0uPXluNL/%0ZdHUfLing6@:eP)CdA5[d6K)j8NG20i$*1L:@U#>jNL$DIaED-<gHTl5k1D-<gGUhl6wUhkdW*G/`d#Yh9u&<w</*MlaQ-^*_o#^H`g9Y20MVJ?5b=DU-O4_'hn/U)/;IWn/f068S-@:KZM+cF496kE_B2MZ'O%*ovbfP$G.$s&K]'p]ol+*A-C$J>usmZs]T##HKG$<wR;/:]7p+AN%q<E_-)()n-T#2gJkf5-1/PvAE$$4-B0ev4j/,>]C$?s?Du#fdb:fq.[O#$:Wb#14HK3N4RFja@4X$Tos.=D/S?'MK:,D,(/$##@5C)lHA<%SN4pG.Vh_D9b8;rdX?r4^ub.#e4D>F_PCv(g49:(9eCl(2]ux)TVYj#[ewi19mLD-]m5V.p1MW#s23f>>6#k[TY/8E;U2n1:k/S)2Y+o%(73^Z%3-N/le+i%U8wS5rkX-D6las&uTDA1Mp4p)c_@5%rpht-u-w+e[Y0_2Q;+$88i_k%SROq%SRFo%SQm185_q:.D.gX%9upLY[0Ct(/JIE+M;5h4,?&BC.p;aC.p;aC.p;aC.p8`C.p]'8PK;73DFQw%6P^*2h%1(PY=pt6^N`BPFV_]rHZ3O4Ka54H,+@B`a)SY6[_N16cpXq)2J3s2L'A2D/BJ%(2lbq-,1(crFs*%6WX8n6&f*]7v@A2/94'V-s';gDRVj_H&4kK(8Z#*HAOtL(4C1T5^He4l$.u;##tMr;7xE582_HO16>&O28(Z-#*LOa6ck@=$6pqo5`Wsp8,=BZ1;OT,#m>dM[S.I+:go@$Eex]t)chFg$tY0X%8@wM#'1#c961>AJPe&2s,3l/6pl_:16l$=&R?u;5C@_1Ip?>aJ$K*EFj5jX%STnO6,Y+#i*s@3i*s70,$g0906Sch28/hWBn`UgG^d)GVG&h4?&<BM6'Y#F+eGW&*hK<#>EqXk0#1%_)SowK(R=<^3kqK&JnAGc##BJS(6rmx%;>gI1f[xQ:hA8]td[JQ6,X@=ID%,F0YTWD7SEfv#**il2MuU?2SUdk^.=#X#.&E*:N]cHb%RGxb%R>ub%RT&&5<7AI;4[DZ<S3q:J;`V:J;VS:J;lZ&5<73jwYIs)n^Yb#$dBj#(UaZIq;uhIq;vYH]Y%V9=FoX96Fj_%#eW-0Z7X?.=6'J#6RD`2MOYRG`_I/I#]2PI#]28:VoQ6:Q>FUI#B]CI*`kwah77/GFgMr'ML7.06Slm%4aW,Hrbl+6ro>m%9sn_:Nd`2q/6-mEe0w=:O?j2J;JN-GBf+p:O@(q$A<`P6jf14K#irY6i;1*6vXX*15[?(GBg[,#?)w_j(kai.tGQZ@W=N%08:aU,/,=+7`qO=E]f)4)P[rc'VdSZ'VdA]Coi>n#&AI=##5j,3im_7)cqpNs(`R)G'HQEIWxJO:O#BsF*MPj%:Nx>%K]2Z6('n+6%M1dJ=eO);h+k=(<0x%#'1T%E+h]t6+B(s(sQMK#@0k^4'm/;AnB1+V,?Si)o+k<$u65P=<=;DA@)v5Nckh$6[UuZ7(uc,Oi`#.+C^)Z'kN;<Hs>'6'tVCV'l:m_T6O5@Gd<kE1:]3c/%-ow_[6'.@?XpQ@t9V^%87>`:fV%'#*1:b@=A`k7[%&8A$(?Q@?XpR1f]I=,upYD@paT#0veFW'ihme@=MT+IqH9Y##@^m2L]rf'ige+J<q7pJ;IKv##@*[(4R0)(4??j#)3.N#F%BZGGe.(0U[<G16bAB/n/0j1,]&q),)0*104HZ&54kh172TU#Bh*>:kFI@^iAN^#%;i2#$bqw#@'hc###2(L3H1s2mU);<FGmB;IKQ/$VV_u;IKSX<e7Mt9p1Qi3Jq=m9nC&^;e9<];io*D#QIZ/3HepH;mM=D6d/u$%tUq;:8_hr28*4m@tCo<;Pw$p29&kpA-W->sWX*idV6RF16suobi0'W:pAHM@v4^K<e3SaEduAMu#-kU$nr=E1VR(l@t@wX1Vn:i@tf8]VNO?G@@:D:##(Gm4.BHJ(/+f6#xHMR##A0')OMhS22?&/1/Sc;6beW.5/IIsG_VT>F$4Q==/TmDIqORYBS(D2-;4S*'W+j_J^Uer.<$VbXxpS2'6PGLF3?te1O0=R1:[ZpAqnt>EQEP2**e'F>wTm&6<@/k$aO/DEiaYPF4qc20i`kXn(F4KZ,$Ga#>T8K+0Ru:.<^:,#%iA=$>i8bCfPc31f]F7##><d##67W(-<kJ$A^<x,wLRI$Y:MD&TsKPuum=dpjG:K0=b6R(0Cmh#'F4+O'W-I-<?(A&$Z+=J4_pMYY5%>/sgq@^2B(Z)coX`&?v4=j(X=v.;Wu@F``$q%on@72SrPp9U-b66rCgpH.u0.J[m]@%,V5)F-@s/F*2>B<DC3R#$s*jF<)06Ep]$ZF/q+WEe'+a5Z%N/21>qR,.Z*@,dt(1(kvb3(6p5IAX+q-6+OkR$&ax^Eu0'm-GM-R#-;n&3-TS#_)@P*+&+vK0t/H:#AfL;+&$l'21@()0t*Qo/;]5+1JG';#@s6eFbY.Q6V_713-^Y*#YaFn-AdxZ1fqDQ&p%iYlC=G,JQN83&qA>QNE?OJ'0H;MIv,ct0Q^%)C3;)G6[<*O##&A>#*:V/3f_ko/qVPnJ0K-)1W(a^d,,$k5D<BtCNb6`Hwf>8Gw_PTBkMIv02*&,e[;,.O^<=?h63r>Bk:[3$Elo26&f%U21@'r6'XU.21@'g022xIi]ght22O`U93)&,Hw]#J08H9*)S$h7$,?OF+2](x#&d)`+A<?%u7#wA4c6nnD0gR?X%c`(H[pCU/s`BRk@ir90v>C,I?$(M:9F0k$?D;F7A;TX3fCXlE/)R&(N_X##'G0*E0qva7BU76*4B^p#TnGsF1;N^F>t?>%rTQ[9o>Zx.$[8fEG[m9'2gHM$j_ZOEWvZKFNAkCBHbpp>@((TFGXIuIqHso$t[8C$slB-#J;aqu,WW`u,Vg3Zab]8_fC]F(P_9^89A:,<*TEa@;[T<-X8Nn#[B0j,YSw$9p1'A0Ic7WLs'<ib^#.(#$2%=(JG0iK2rk#%DcS?X]9Ub;sx.rnT34N&6&11F-J#(Ja=A$BSh>Dag)I`6bFrd#04;)7BIvN08:Zv19aqU7=xn[5^.e2DMb?I2R4tGRX5()CfhO_%cOH[t%WTa,v8m4#I:+cE/?8j?B7Of/w]d=5^oX)6VIQ$##EQk#aA[uI#@vQI#3_q.aOW$##0&X>BlI]J;aNF(</wh-'2#.#?=pg-^gfw>v+@%)3_1e$ikni06iet]5F2J$3)m*;mq%,-;4a]#$bn;#%10?#%2S/&n^-6VJqJ$/PHd&[2/tj#@_;V##%.r&9f+i:k2oU;%:w5<3@ZJij9F<6^T;o+.'KE$CSVv2MbMn-;52PhIrbmd[8B>2k?@]2Mc'YZ?x-h8Nn/_D3P'G#&Pmge8(I1*D?^v%'D[>17'GB,w3I06[Uu27YXR&B[QnR17'GEMcFue12?mO$=$6W#$bqV#%Kgd^j:V-*I+2[#)O40V+`#.#$bq),EujT6[cfo#%7O<^3d9(?NDL$JfeakJQaPE2j(+e.U5b3HVUm84+03)+%vZ<XC*gZ#HUnV;5[s[g]<[16_M#l@tCi:.(j<2W0g$%.'RF4.#(G$##8g78s+[F;T]w.6>f<R5#?dm5H-040mAC+C/d^f-@6s_#@Ti&###V4(Rv(@.#1Q[9i^S2-?XbXXiT:t6[`(a8=eSDI'8d/$'/c'G(:^q4%*Xadrtfm3fB)G5?f,%3D9Wv4+@6[4+%QB+crkW-Zjh,L/9$t(5.Vk%j#(_G7O[W9i_+s@t9]b4*EsD#(/,60jo@D.(kfjuu>Ac#(oSO6xcPD]k?x*lJ/:'A+vKt[fhYk9w*I:]QrtR=xgLb#+d3+'MPao5'8sd0Ss,^2M`R2(;Vr7.[WBH$-doxD7F/1;6?4qXe:Q);QiTv5^/+^%:XI+?tZPI>AG@-##,+<?;`oL.[ijw##-SU%1)H0*D?P?$=QY[##6[T#RDB<6$ufkicOCX##c8&');N2R8cSnA(_k-;#(*'-'lZ:$W:P>'E%p=+]W+O##[*X%h;t5D2Bw483nm7I#G)7-w@sW#1>;l4/kbW0TLZV=N2oj0T].r2MPl2sB(/fM,)/t2i*Qlld@.A0Q`(;%SU24)Nv=J-x++K#(LpQ;pJa@*D@T94=l/TJRSZ(#(/@n@s).;C568c4?X7h@T<QE#YZ@x.=GMx#x7UH#v_=x*4GED2h6_inS=3]gYD1ECU,.:6uZL*%lxWQ95-<&@Bb,B=E>[;06gi'(m^G;$Wul^[VdlM,YxY6#x@-2$;qo2B;n)-1:CEkIV_awPZxT9oP+YAdx5PW7t?/.134XoCx/Oo0mA@l6#J4,##'Dm)MV-o#.O2-&llZXBShKI#6#gwK<@@h6El1N-DN9a-w$p80moP+/QW'uCurO.Fi$U4,((>5#'s(e3N6;DtFioNFX38^HP'E(6c4ij[[.'SB2%9#.D@v4E-ElWe9[I0$<7``VRI2SP#a7?[q0;e#^VVQ-;4dc<+9nKrjEOl0TIG`#%7Md9Wa0LEmC1i<csAnG..]7t-wPaBmo8102:QU%)X*=CkOaT&R5<s6,5ZR_.vXi%Jr9FCNtgN*Lw9/+E'?^^9#:o/95WO^m5-P#Rr<J#>mi&CDID+DKXsK%dfLu89dlVYT4F9uu&LOJ&d)eFBvC[OZ*AD2,?Nb)1OGG)LS5i2k#Q>8jQgl#%i<(#*_Hc2j8/M%we3B0?61Z'juEK/;Iwq=xuC66&R/,qRVH84AZFq*/Pc@(kHe#$#TgN,#//:W2iJn/95aj#>QS50+7prGe25-B<RG/2S(H`.t:th#b%/xBQO`g20abR<(wuG]eB$s[8IkU(Ku7^23',?C68n0^P8bC/n&*W8bQmM,vEk,)6v2Y#?'5m107SD08=)-,Yc?g.`BTq&Qn2#%rlsj1:$VM#*_f:H?Ump2heh77FrQJ#&@f<08:n<#>w4*/;4+>.X5RR#v$84.;_i##BP=FNmMeL3W&pI,Ym3r#$:l@H>wMF2hgbP$,JW=Gm8r96[bp6&H*fd?&J_ZW*ax,&pKfDqK/)p*.@w/##Pl6#%nqSCo1Q5E;BUg5ujZ5#[0g/ZAAh,'2;Pl--<g`##deN29@;Y##PC>2Hu$2#$#MD#;.sEG>&R[`GqTI6s.pC'w$AY-+%]s%;o.g,J+J3##>lq;'mgv##K5t3.+xe2fj>$3fUeoRM69_##R%82Tm)17=I7YB1sVW4`bu.7>5$%`+Y'$3IWs4##nhI3Ij/S%VwoaA=F*S##dY+@v.R-,uoMWSP0?H3/(77%vW6&2M`?C2177M##w=72WFeJ217?j##w=84mZNMFa([.HcL^B#?2](?r_hk1$C$G2LI'82LHtY%U0(l#].Iv03g`3#v&#K0X)wH#4>wGH#>1G19a4Z+&E6*3E6)s#Qu9<op6D)/92b2$Ul2VF*0'($X@0n$i$0n6c,A(6c5G(7H+=[$@[/c8?VxxVIC$nY$?/L'kPqm'l/SfM2PuvJQVxZ.'5'X'kufN0i`e^#>-nho5KFC06kX.&*7oe0TH^S*k#TU(:<XQ#H.g;I8'oE$X9$-%sk%`92xq'0TIaBE+B0G0Mdtv$cf'J6b1wj_h/]G_m'c`CwG85#[p&bnf0c5/?UV9rJHRQ##=<-#TeP]V,.PS>[plU?=RI&)I[*,-s*KF$/H/$OfN9UO^6F+(Q6(M#80Ci2i,-eH;Yv]28jwQ9N2c>.?X^-Ufr#q$kdwY6*D]bB>A2Y#v(f2)8Zcc#/C4f5H,H&#=8E+-xMQ)BmlQCIX1wDGg9xo)pbh?2i*ZB;2cN(k]aU.(Ol&_#b/JT3/K>dGui(R#-/,9h:n[E#vJ+(%-AhRCAo3j6*@rd#$ukY5#R?]&gW00Ixw-^CJJ#I(,x0]#+q0Lhk`)T/w.UM2Q`)<kxGge#Am#go:(IX#%;[p##$Zp(SRN8(:AQrQD8#X.)9m8FMFvVLOV_D6&0F-1/S$e2SKvT6&/EZ8#.Pv5w01Q'ig_U'iftA1J@k>&PZ8/.t2vL#$lEH##HkS$?mJW,uoNv##HOJ&#^JB'2/F2D+olx6&-xV6'VFU)K&2^?AB`W18OJE%`;XRM+fH]#%%op#%q'<Cm.91%'poY6cjY)#v$@fD+c&T-ruwn-F._1(4S#x@qg:qI_O97#(JCe3F;dXDops)_.p*f##L#c$(Lw$8aKpb#&Rl_Zl*?1k]5b3BX)NhGdd(TCJX;(#Wv0o%8rJ(K6V4H18+`S(7iO5-Cxbs1ON`c>@#b*17de')4mlO(8?lQ2R?r]-gG*.ca+q0Do1*v#K*WmK#i)_-(Z2_$^AmDJ7oqk-+d'=%;U$-##8'^Ek._W6CxXL8SpWf?--t$Fi^BAC<JiYBld[4V]120D/TW./q36TajXK;2L$t<1N[,_>Z4XRG_;lg#Qc7d>e6H*0tH(l,Y^uX=KjF-#CZ]xK6W*J+,3aw#0[*t=Klxp(:W_m0=>pj#-;UR1rwtrU%sgSHc)V[HEfAm#kONV6N&.[K-5310>`.bdffeJ#YbXaLNnqT6d*8d.$W,_-wTqL6X'c[6,@)n##YJB#@A@'8$=%=.(b`j)/MC3%^)%H32tij#rm=o/93V-3g4DN$I%=04_J/I#$atN)eH)YsD##c&ldut7<D(Ra0V[/.#?[H7XZGHEbpj#:E6WKAD'G=3dvpJ+]c=-,(:c?/:9#;KMFq=(7,j9'qSd&)h#Q_-dh^I]BZOR/?V3i8w0wS23`O3##-2(=xg0A5/nS6+xuCa3/B`B##XYi6@LfZ)c_6_mt)BJb%Z`D-D+dD.'-x*6_BhSXxgOqOu6V$%@gT2BoqS(#VBQ$6Z>--@;_22Hb+e(+Z'f=LrWma-W;BQ#7O7c3jP2sk]2:N.u'Bl#$YIr#G#D?BYf=xDcWd+-GXj7I^Ri;CVN$IPSO81ersX5e][$]$B8p1:q1Tp#?:cO2mV[<(4'B`LTv*LCVF]vEbT8Y9?RN_#0i&#HGb[FENOLZ#]*k>+@/D_DMN)m#Z?wp-AQHJ@;L,%Q*`484%pooqImZ4-FIqa2,DMd&FV9'6+LT4&&/0L+A<Bm5_WcYLJALe(q/B=-aqpo##BDI$wp6b*)$D1j`I-jGeVV.EjkDx2ccL6H(EB$6nrY3)GC5wLL<;<LJ8Ie%/KtCCA%XIH#s[j4@0'o##>x-$Z#gQ(/-BHF5pfr7=R%NSWk/tF070eK68uR$&_R$4bwH9(q,Su8%2sZF,jf:2gSi%091K['j@H%&q.$v2h%3?96jA2p5A&n^uOM;BRXn@=Gf>0ekP4b:YpQo6c+i^Ge1]-IrE=Xt(X8Ft&I6*$-I'h/ldE`c=x4w'oQHm#96?nCpokc$B?t&2Q8j0CVF5vC:f>$#AZ>;#>Q)02dL-0#@'id#x6;I#(7omBM'=RCJ>o2`cC2YI^[wX#(7:v<D3U;##,;u(,>Aa#YP/CHtw(]&2EaZpFE15F/frdJ^ZiN#qB.p2j#CR#Zhx1<^iUo2HBgoIpZPS(/+eA#$XJx#[?%f#e8E-IWp86akRPP08KU8-%]6`#x8+F#&JS:ZtbQfK4Fx?#[Cuw#ZjV0+ix[o15BaGJS0(?#&QHBQ<=dmlYDG]4]aex#-.h;;RL#LFMAfw%q^0`6+QHK#Nv2-F@SB%%Ym6oF>`CVI`^h8FMYCiC:Im@?]sXB9id:)7_H^mCK:ODI;TiN2vtYVv*G?#I52A':+Qp,=_Q&;=f]3p6(;<2m;/_/<kv[o6(Vbo#f3<4>?M$73bH4M##&';=,CIx6'^l_$Q,IwJ^TvqlAEAt]:[5vBoq>3#%BorY&muA.,cs@+%wQO+%va8flSi''N=I7.NJkxdV.0[CTin)v*cd*K<,1.BQua7FiVq,=]UBqBrujYJ$2[S#'0gR7iv*c#%D$-&T^[mgG,Nr2m?ebMxmrl+]W(mG>ejQ#/q[MRiPv=#$Vge$;Q4a5f/GZS0%l7)dm7G$HZ;KBp>T8B`)A.@BEhfCn>sM),)3f0=VL,C;ISglw#Tr4<B0$D%90A#7hvE5B$ab$Vkje<g(:RBSK)u#ajD/ER.9c%jwF>@CNq17_vakBn8.>C3kk:6_Q?U#9JD>3CkqX:jq-#qWO5.`c:`v[7kA^C3kb293DHPd+RVR3Jr:62ZL@8Cjm_?#Z@L&0t;beBMu[8Pm2j@12w;B08HaF(qIwa26D,H#)l4II`>`i<lN@v6`4Kd=,17@F0.86(V*HL)S<qo.Yio&#Z)%8#<X;='MJL<'4+6r%opgL$btDZ?qOn*be5;Y.WeE^++Z>Z0k+jfY@wx]icPi7/U&Uf&57iw7YNS+5kQk%5'%gnZ,-mU/IF@p3/S2L%?#F6[94^=BL1abY]cW4/n87/06l*v-@x%L8PC[#&Je^;10G6;ZTxWs+&=f-=aPl.7D1&g96;rA5Zf#52h+hu*OI.1/qD;qa(hXg#o-$%^ipp&/>5O@(/+`J##pSN$uTE^64F3Q08C$A&I9eo8(RbF,Y]W922=Mou=^5/Eeh*jC5pmS/v;rC$egZ,-`(0f2Mu+2%kULW3a%S:V'[UL3]pMqiX1E_UMYA0JS6BrEVDItsud?8:5V<N6_)$t3`UnM(W.*$5(e-o8R3+T3/SpMBSQVh8?ODmGWd8fBS&(f5'0-(ciOS4GD-$j6+pFOHFb+*]lJ_`-[^5(2R.7h2ivC=*rqAm(7YB`]n07DMI1Uh-=/N#<K88M6d=@U.C1I1DG7*7*.ee/)pUjbH%.8r21Kx2-+#Xj5bB1/#(er#bJic+B6#b_Bud?fH&60wEAg(G<fY7A.#B.%D/^K)3JJY[0o*DO#(SOqBW5gU9M?Og9M>JN4,.D6#&o(=e9Is_Bq&h<?Zb#oD2LN84Er*7<fMgX4*@7v5B8ZA;G:2S5gPu'(JH$85d?)7:lSr[#>?Ij7u*FcIa2>&5vx'39ou160p9OKf-8EnIW[380n>`%C7,'B55'Mc5DDk8=Ao7^9o4CR;I_GZ;Qjv(CU+$dI8D`((;qkO8VpjlEmd8d6+pG//xjn_Caf%_K#is3H=(?N/mXe'(5%E%#$0>_/8d#RfP[(.+A?=%HFn1xG:?*jf5@4:8PDU43.YA17%@]AI'%F4B2/c:=G`CV06el.#3,g3H+Sxi#M;7v:TZe1#cHF%3dwOS),Y7`8@C]*2#poFGe1o9FBS[EENtfDIm]<[E-NO2o4kP2SUX+m3g7sD#[BnM_#(<`0nn8]D0SN`#$ao#^k5CA#N8%mC9_(M/xjQ`.SQ5as`P+t9n90b9QaFX5D`Ot7<Ee@Ik4<R3/KgHPYEnI@DqN,(W8n1#2pQQ08=`*>)6[ECrbj.8[SQ0/t@b9CT$d/8>wcwE8Li60/Nq'G,I4,rUeNb4/rL$#$1fD4BDN$5?@j84b[W@*.82v*.oW&%#u=<4c*pD*.J>x*.Cwo%#u=-4CS:v4]QZR?;(Cb#(AfV6jn@GH&6;K#Am2Vduf`r0?ItrI<7mcO&$@t8:)2m6;[hHs*1ZXX]Lvc#6YWcGDThg(Uk.P4+Avp&PNhq&PNM&#$m49U/.R^LQv:v3-?QvGEL6Z_mT1U-J''PF,lNo06^.*2Ms/O2hB=q/ld;8N,jZgR7p^d06kt0(4Yl+#4?V[5CB]>#^q<s2K_R&CPdXl#-TA(E,@cQ.SLxP6r0eQ.SL&CiG&#f$'=K$GDS#=GDK`l$Vg]fLm#TKGH#v@FB&<F2cXqDQa_QWns0V(aD@cGBx<K[3.*arjZ'&j9)Ae1GZFt96dOP/CA.u@g1oi>.Y0?*$vAVLTAVJ`172UM#F);osI#<Hpj-L$2iYIkH$)25#&ZMSaohf]$X>.2GAM*;DQP1LH.TBLI_rXG(PsK&0n,Qp$<&$M$<nLV06hXg$XNh:oP90(1/;Cb/:^1I$;LV/#0$XHIcu[>),(&NV,m_'#'q9=5)Uj.,x''`BQQw`j`9ic(n[.rH+7[WDQlRS.SMA32(ZbQ]`wNx%Ub_B#.xsh/uO]u7q#bqiGl)D'k;^v2HqZ.EZ#r%6b_Hj=U<p50#'PV#[_]?D_mKS&54I'EHTgJK>/Yi<3ABSBSSqf(oM;^@<s)/0+9Xl>HKHZ1:L`IGHOYI(RlV4(7asp(;>$v(QH:@-D+jOW^_TI5'SsG14`693J8sE2h@3=14NSqELHm9:Jibc`,oFUB8JL2>HL$1BSTTOqi*QW#=/EqB6>ci3/Ba#/94_F1O(_9&PV]H>'W8k3-]Di/ub`S0VMq/4,#2fC8Y(D/;%5_ENUb?5CY6'BSf-s3Hg2N0r^uF3IWpI5Bq.^4A>6N2hwTM6`HZ$6]xXP7D<6@6[_xX[7hw4=cxit/s`ix>.oBu1;2tVAUGrl/ug=R#[LDF$LDgG7D3/b6`HK>$rrhw<oGO22Mc2B/94Qk.>LoE]u<sS0p7`e#1uB-6`HQ-437;&[t'?T1P%?I>&?FA5^whReoW5xBSgPDJ(@uo8$4rb/9:9e#u>,h:oK(cR:Y<pC3;/HFL?4BDQlSA5ui8_"));
c.params||(c.params=c);c.vars&&(c.params.vars=c.vars);c.htmltarget&&(c.params.target=c.htmltarget);embedhtml5(c.params,"krp:n1H__xrP&d1r.o2QyHo>eD1b<6oTM8j 'lSFOBNzVLbq)6}vhtCz)1CT0^<*=P&,|Dv#/cqT)NB-Ch[BdAapVSF%^@X')hWG/0*s;vK!J8y*b(DPl_+=>LqP..6WP<&)I$7**bGr.V7E9.dlxY2+$6?#Cz;2!hNur#3o~sR2Tjn&L_m'C~i<r!wgp[wKj%?$342[%Ab3;JC-h[<UK=+5@~:Hj+Fj}_xhfXc^zz92 SS2(bgR&{JORgGr/]*vd(*c!>Y8;;n:MxIY=kf,rq/L,cRt|LGl;FW<Z|~si5'`z)jAa_2itSeWt?!nd?Jc.]GFF.~_| v-jcEa%:kQ>mJ[aB<sPETVB=E`+hu(G2?7I$L~$H3-Gg #oJd`aj.* =][%JY$K.H>J2[Hz#'=gEpqV/%W&goO*ivX]D%lGSr>y;! y/Km-JSi'ScT&s!|a.6#;s7nl)^H;zyu~[a GmQeNu]JP0vRqkKgK^uV{^6s'4(9>XKmBIri.x4i5A`@%W]13h)SGDX$O-_^mGrnw[mM}A;E9e|HyE,BR=>xR/mpCh AuY|Z,Vyb5Pm/1[xvqtaD!hlt09lf/-g:Exu$Y4{kIb1a=319)g?=L*C_3f]Oko65SyQGaP:~,aD1@?@XZ59H5AA ?88oW%oHL-?G:E'6:e<bu(^3QTg:i(Zi]<k}Yj#}4pZtjWgqXDx07Ut6$z-?%9kPk_kV iiIgPYgJM;>osig0^8E|f^14>ldO[wBE2S ;&?kw}NkH{R^25[?mMi[?cG.E/vLS{fNN.FJ$fXd%d6PX%/-1i,DtDem4>EuO}p`&Y$cjE;grq'CKT%4`d!qHN,2gXgb8c'm-?,Mv!X?Ani]|7-x'X#pQem%-ZGG&JW4cx-BNHl9[8BjD.LnL56R3,eiNfou,f? E)q*CvVMl+J.X'o=PIHDym4!-2w%^_VLb?B?(d3p*4dtF!FwlDgxZ1>MtF/PJG>eyx(jlU[!*[lUB}7y_&U-62>rvBQ1`Ug4{lUi|hMc&#TpmTMrUDesbz6g|K9@+_h8x2[&(;lSSOoS`#Nof@OL,CIuP:M:-69n4>x^-%r4 WUK:~]f9Gx{:b$?2lZtinjv]HRRd*g5w=Sde0|]ke#v-8:t}LT~5v&/TtP/<Hq,HS<xCL'RF38{~*o*w PhU'e+TxZL1lqIqhr&q}||q-@,m.[/8n^?'cay+{/9Lhc#36=Tgfr8W5Bu}8A=cp-_Y%mv8])_|+inL/#8L626U[*RZs qzh{9r=Tms)I;sk&YoK.YThJ1{baGHBk1l$EiWx?#1Ln00n}e,%'Q8z~CuM<X!#E4^96)mDgR~'|*UUaW_8WK]< h6'xhSE.3M>nkQ t7@Y?&]{-e@Tbbs}nr;p!9f]k`_%]1!Y<&jTY?/UaJ)OK]m_NgnIG+]6xdwojC=]^Io1Lwu$<w+Hf+AAHcHr](r/8pKZ:tX>=G{PZ;QJt-X#v`=F`&4-,}]gFyB@ui8abIubYJyUk.2O@pgl|! [b=`YmX]nn'F-UN0WAJZAtdEgW!1pxA+>|?4yRx0<7Be;]r<`SY*xiILk~GczU,n(/3AP6A6yy]R6|,Hu-Chwo(M#2JTBO`|d-f$nlEjOBE`_0yLmo1etWHi]sWPHZ9`fHWg.M|$(Ms^v4o4&'zDx;gpCU6xu*Q^5& sc'$(4ClG_!|'B4{SLWpSnn-<3]Xb9ui?bW#mLJ;U0pS}:-A(7;$n&7*g*bPm4K=PSc:y<u;CJ uAsi3!<lW%U@mFGItV;m*VyomYs,Q=)33xHkE?'!3w:4:Cl?-t_lIMt2-MN'LrrFCA1sdC2B,Uki-Xeleua?Kv[Q#^!}5woFPq   twUn4*'go9Z16=SsrjS_o.`b*'  X<:oE6$'Dih6crZ< `T/Qdt[H+}d<!1?zKM{J[RKaM7I2.*u/Ryb'B+Bpw-VtHGTspE{A*~#tv,0f~*_J8[sJ&=l&pzp@%UZl*~Z*nNc oO9I=+nQ(#N(4+O]nYZ Eaz42|rzM]~^60Kzp2RRNTJ56NQvEC,/i6OTlG~ln= Fj[2T&JKItNut|LjCo[cHlbd35ks*6Aq2>(BzgJ3dcjGU/]W=s=tgDslQ{T?Nm8/icN aKw(:t'cTM*^<bi++b%Sr[QYPvz[ HV'gO.Spv9'erY$uFKN*>(F!I=/AAfdNx}4.T2hz.x_V5JR=?zRwL7%Cka|?Ct|P92,wDA+|Rq$.39]&Fl^]rhG @4]aXkgHSpt(X{8K36 s;D4JJJ<Z/:-/8L^nH ,Jo)*$N5S)!YK.(oyVLO<joc=QP#},6K8mBbm<,|H45fD8` x}if_&fNZB|$*e>~Nyj|@xUB95}SCbXK!l'*f.?X1q2#t!~80$5`nh7A<|S@|%kq%c(EZgly+|0uT(+l3R}zD/#Q5N!BI:1guS9'^f1<)GE7JJNxk+N!)A|/,>3u$a#b-LE8xsWiE8s,iHc]HSjY*5|gjDz/n_26+ {+9NMDad%]o#f<`,htvTXrDK9foW0@^vEp#U&=GYMK{u>4E}g2n):3Q>zWLt8rSravyyYS.*<q[*$C:oj&>.[JT[[#yl,.1f$3=*U18x23&b!M5] o[vCrM({CWMS|b61X1^zSefHcOl4X:UoAMQlA!A<($m5dIeSf&CyC!ZC'9S(@j,N0,c!XQz@>azKC07eofFtf,*77k{=X9bJFHQPzl4%uzXqBk!TX1w]gKb2ZwK8Btyp~kOm9L]uW_mv+vC.8}t>B}[]J:mTQh|Y[Oo+OtXBMBrPwkKu/sBNA(`O,z&3$QqA4'U#'S#$gX.iTH9EYZ[Ok4#|QZ2jMkd}vJv&,.Ka.Q'Js3.&58ieYKvdN 2oDqXVlC%gko's-vuU/Gggg<xd~>]YgQ+p)11<U3?DS-! VAQg)Y%~x(0d{5uM9ev*[KQ~Bz??rb:0aSd- rc#Yaa2)WS1X3ipci}}1vf'<);$u9:8W'/(!z#Ot?P_S,cf2];+-5m+@/$Uz|fQ(y2Or{L0Hw'IeM60xhDD9>kjIs!*wTo(AFS<5}IQ2Qsy dUsdrkSvu_%G71@ENH;uBjFBNl=yzyBhc{g_*^Eah*$Oy;uYP=8nj`8~X%>Ik2QCDL/V0TQs_rF0_!$*UCj|2Ca9E hQ^x'V8=(m-O6VN*!V~2K<f%%`,921x]ZH=Yiv-7z,:>U,o=9N-$*&1Cx^~&S>ZxpU(#?oAbL32[:1n2!6jS$EA.0)I,w=mx|,Q`m@Q,MbklLZ;eQj~nD<X{MoZ,Y?jr:;AMXPGgT%i7f!|FZwc4nA#^Ofvk2t7cwy=w7(EEf%M/=.KFe3 R&PYdZ}HV/H##/|,ysw3Y;>5/]1xk&U,oj`&U-L(U5?t{V^zTCh<Q,;ApnYm[%l vEK|!]#8<&y;{y='vi6eyzJAsCpq:N:j@`PhzQx!hc`{mo#P2BF<[A?%s+@ma/T97Kcy[%EXiU<b)&IXiFXPj<u/ODt5T,kS{BsJVSZb0c2>DdI65s'c`a3It-nMk}<x|]AXa}40:Wk]jbbIXc x@BKw1J4#<}l]:&W/=x>J66dJZ8xMDi-X}prR;1*FWVuI~Pc-F=j(b*THJ=n:5P[zl2M&~qF|3x5yIA/~A,,$,6FTDkT4dk{owBTr+X]I >gCXjs9Nt0Q0Vd@C$:j0 'x6*cZ3;ck>_8WW7Rjc(RPwNr25XSwZ8U,|:/k9fG1 hw!tZ)'1EmzH?I(-RRRpVME'm~n,KyM}3~8x+3-FQWkjyS(!K<Q.A|`/.;w@)euq*Hfuwc@:v3;eJbBAKD=coY6@t[2Yb#aWXMW&rVn(?A3Uz4y)CfPwbu3j3[|ia,08aMjq?~n.bN?md[Elz&ftD{olIa&rAR'6][$l{Iy!2Wb~j&2Kaj;(D$,63d{VIu-c|)J[#8T&B-V8}655B%04U21?o9NG,?SyJ{c:&%`^K,~j5:Z[<KZhWwmBeXO)PayDgq;DN<H223HFCB4h};'_DUv$RM7dp|z9t,![o;}R(o^# (A&h|DzA1VD}x[.S.u(IB*p{|?j0K)>E^L!hV{M;F{GB%lP^^:OYr/ajYrS-KI+?RVra_rLpyFMv7k^w~jPFe]A]`I-L]O2,H5sQN/+~.y4)w9WMo wZ4*N4lf$O.d>muh=P)^!%ub#6.vnH$tIz^QVj'4VvpZ#!H[ ';17pt:XZm^=ZN}_M+/~Tl),dVL5bU/-PU=%eU?jH?`^DZQVvoGtS: 7?|]F5[fpbgSfih)Nx[8/1)S?V,K'eIqP9{H#y..J[C 4YteG!Z'6K*`%5iU*[]qod.Y3`og79/$2aNE$8+V{]=%*p/Z$ysc0%gsx-L>*M}YIvns0KAPJ%:SO=vd=C7m+&UezKJ>C[n(^S4)w;ar'5G,/^p@&:|53q,'zxX/?}4=j)eQe:5Ax<C|?2nBXc@0~r+9h#?G6$KNQ`NYZ3|,KX8acJP4EM/-~il2n`us%UXQD{B$A!lM&@bcH+K>SWWtga{' Y+/^V4x6hO;LUZ~AHulN@[!u1d}B4:`D/IYjjXU]%YmlyfSiOL]CFyo$ES.:5XQBk,N{5I@ESRN)Cp}cAQ%%Rx_>JG7'92N~3Q-3X*3Y2_iMM7]cZp$]uDZ|F$?i<CYXg7r?`b-38VcFnNssOqk_7y?Bl3q>R;'[T*O.M6&=b6t1Dh-AuH {1}S*'5mkA>@Qgu'@C:_,bp%,`h[}PPddzb@CEi<0mQ6qu08G/Cja#a;-eVxVlZG4j!yCrJ!NS*&bGbVZ'1r!1$:&L:/0Q1/[M(&=s6#`FScK_+7wi'L(N?F_/soY;y3Z]jOA>x!,y^co6F6Kepj+mOA}.)V|4<9*r|obaJ:r+>BvW<)g#mUqo3&g865sSWR`x=Qc(Y+oO`f?b2Od;b&V$#CCH*)#{=nVWv@C.CV{P;O~:B7!D)`Lr8[)h'J`IwPaP?xn.x)lbn!+4{z<^+YM8J$CWvAG6QeWCK.^|]oW+Kxxr~_99G;e|_,lBD]58'f#VOE/{&1k{w6FXc)A6`CSo0b]#%Eo1S!+/rg!IuVOjxB:n[hm={sn|[APoz+X0'3UmVYSS$sR,W$Mj4GAJC6Gzi5Wk<9qe4q8V5mOy.)TEU,<{y<G}l{Xc]fs>N;L_tBS3yU>x(7^F#u:7Ony3DT=lPa0Z9a:Cw^WMf7{g)s Q|8lp3<1W@=J._CYtc^yZ>bRf;'Pi$]-nu!6|%H0V/_d~.<S%Qx.530#$Zo;1^p5bF$[%HJ-,@_O+Uk&oiH|R0pQ 'v<JF<i1.^Q0FR|0J1zT$W:S{|~,/]!V,F'I9M&GL/J?lt4]<i{KdXKW29}$QN6sSsr[80^2Jzd#OF7d}SP,9pTF*3Gl96nrAi1',HWf+Fr${sh#}t}*g7!M/:DuYf;*EdGD^e]<4B3(w>4oL?%KLUMKm!;WSa-n4]cGGevP~Q%h-TV7O&2VzD}:}YpanKvCg>bT/%Zj6J2C.?zP[RoMZv>>V_y@(8?j3p3:E1x=_5pvo$0}'O%fUpAee`InJO>y12VSgBZ`izlxSp8!!BW;Vzz!'])#}K^@3Xg%SN)|HNNETEoz&.1r!&?I;. D9e`i<_D|&Ii|N-9d.=#c*Oq2ve.(FHBvv  ?t_{OZx<V)c0pi,KA%ld&x$uy;GO~5FX^-6QXAC_NMd:H%i~{m5UV~kDC'qu:Ts96QSG=/Qn)si6;vR6[/}.5;eNE+/d9egd=SX~h8=UrA?EHHdm#Yg7z%hZUSj(b@;v%+r_(M&:]BX@odr;vBG5pUDWnY*f|S<(wF*ftUA9)$mddp/RN3{/|8]6xO{X$fS>]ByYX#tO$l0A;!)p=sqA(KRWGHY:LZMQT%?[tjeHFoqtwRpTI7>GZpk@47kAK7Pue=zGzwY;bxSZ=W+V2+LY.UEs.*t{5-VFF>x|kqe+z:*V$_q^5Ax97R0n yMSab6jVzOg -.M<_0$<3VN6J*~hg'W:)`ce9UgGIj_RtvbfY6S@Y'k{^Wz1%SGRUYfUO{X6p/]JCoh^3ln-~7G-u$BRne7 MwOfR|x|5{m[y/pjaQ!m.fGl?CqV_2Nm;[y<4K9S*f?]f}E8D$xl)7ivji(a`!>Ukl;HrMct(JTCvo3o^Kv*D#2N,[Sts$<Bt$#fE;Iz6lzr~6G'oH~_EQjmcXP`P:Y&en/]3{gwF5{PO4ST1L2XWYi=$e`B~Za6kRxTRfM^2NZ-HmDQH$lcwWWK{bmEUMVaO*`sMR2sJ<bYj_2t);nG`p3]?eum&nol@xyFFT@tl(0DUw{a'@dI#i/1O|4;BtUC<s4&>n-6u2N87t L!1IW&v-kCK0I@q?c_L<Q/yQbaYhpt#}MH4Vd&rT`CTXaP5I_41,)A/t>N{z7{nK) (3W:5iQ^vMcxANX.zfzgtJQU*n7)CvZ1Iw][GA.7dLIe>bOh=[Itm%^i&t~#!-=0(<_^8cnJKp,QKzIthZ2-Dw8SXj[4uHOUZ~_{1f6Tg/}&'U{1HLlr?sNvZw!}WwfZhzWN/jYO=cKh_0=jm$5:'[}$N9p;Y=[ouHO#UeC-RV/rj7.HN+Ey0.%?ZR/vCAck1Li#Na>e1NPbT=^'4vr^/.9tJVrr<%ofo3G3=yD%n}6X54>XGHi,8O@Xx$OM>@vvVX!)D^z3$FpI){)f{JjzC9N-EGl5PJoCFt<?,REucH<r%zW1 ,pk!H#bD,-l|pLPluz(ztLBji_aQtC1(!P[^gh5gTQ:<^wARrUkB:u{ {(LgSx %9xI q^}5,am%QV;[D:/$oI@Ke]i|x-Q`^U6j{p}c$JB11J)5{~SabjVFA>n*zsO8u9bt>Mli`?YE4/f[ISSH@i'Qt7j'gK16'vB=G#:/#W01SXx#{:u2z[G7/.<E}I&d I?]?5x{kgiH9:E0B@b9DoS,,.u4:ybz1s:B$VpAt=&8kZ'X !xlsR7(S=U2=NV_>5#;vbDvAsV[p&.`mUW#:Z71V*Y JDj#CL6++]{AQjvS;({N3>O5E~%QZD[[y>2D<pr+A58dIjtVf yAloogC:{$lTaYa/=MCO")}
;
