# Supplementary material for: Lesion Size Is Exacerbated in Hypoxic Rats Whereas Hypoxia-Inducible Factor-1 Alpha and Vascular Endothelial Growth Factor Increase in Injured Normoxic Rats: A Prospective Cohort Study of Secondary Hypoxia in Focal Traumatic Brain Injury
Source: Front Neurol. 2016 Mar 7;7:23. doi: 10.3389/fneur.2016.00023 (PMC4780037; doi:10.3389/fneur.2016.00023)
Supplement: Supplementary file 4 [file Presentation_1.ZIP › ET_Cover_slide~F-Spot000001.xml]

<krpano version="1.16" ispartialpano="true">
	
	<include url="skin/defaultskin.xml" />
	
	<view hlookat="0" vlookat="0" maxpixelzoom="1.0" fovmax="150" limitview="auto" />

	<preview url="ET_Cover_slide~F-Spot000001.tiles/preview.jpg" />

	<image type="CYLINDER" hfov="1.00" vfov="0.603175" voffset="0.00" multires="true" tilesize="4000" progressive="true">
		<level tiledimagewidth="8000" tiledimageheight="4825">
			<cylinder url="ET_Cover_slide~F-Spot000001.tiles/pano_%v%h.jpg" />
		</level>
	</image>

</krpano>
