# Supplementary material for: Lesion Size Is Exacerbated in Hypoxic Rats Whereas Hypoxia-Inducible Factor-1 Alpha and Vascular Endothelial Growth Factor Increase in Injured Normoxic Rats: A Prospective Cohort Study of Secondary Hypoxia in Focal Traumatic Brain Injury
Source: Front Neurol. 2016 Mar 7;7:23. doi: 10.3389/fneur.2016.00023 (PMC4780037; doi:10.3389/fneur.2016.00023)
Supplement: Supplementary file 4 [file Presentation_1.ZIP › skin/defaultskin.xml]

<krpano>
	<!-- krpano 1.16.2 default buttons skin -->

	<progress showload="none" showwait="none" />

	<!-- control buttons -->
	<style name="button" url="buttons.png" keep="true" align="bottom" />
	
	<plugin name="btn_in"       devices="desktop" x="-140" y="10" style="button" crop="160|0|40|40" onovercrop="160|40|40|40" ondowncrop="160|80|40|40" ondown="set(fov_moveforce,-1);"     onup="set(fov_moveforce,0);"     />
	<plugin name="btn_out"      devices="desktop" x="-100" y="10" style="button" crop="200|0|40|40" onovercrop="200|40|40|40" ondowncrop="200|80|40|40" ondown="set(fov_moveforce,+1);"     onup="set(fov_moveforce,0);"     />
	<plugin name="btn_lft"      devices="desktop" x="-60"  y="10" style="button" crop=  "0|0|40|40" onovercrop=  "0|40|40|40" ondowncrop=  "0|80|40|40" ondown="set(hlookat_moveforce,-1);" onup="set(hlookat_moveforce,0);" />
	<plugin name="btn_rgt"      devices="desktop" x="-20"  y="10" style="button" crop= "40|0|40|40" onovercrop= "40|40|40|40" ondowncrop= "40|80|40|40" ondown="set(hlookat_moveforce,+1);" onup="set(hlookat_moveforce,0);" />
	<plugin name="btn_up"       devices="desktop" x="+20"  y="10" style="button" crop= "80|0|40|40" onovercrop= "80|40|40|40" ondowncrop= "80|80|40|40" ondown="set(vlookat_moveforce,-1);" onup="set(vlookat_moveforce,0);" />
	<plugin name="btn_dwn"      devices="desktop" x="+60"  y="10" style="button" crop="120|0|40|40" onovercrop="120|40|40|40" ondowncrop="120|80|40|40" ondown="set(vlookat_moveforce,+1);" onup="set(vlookat_moveforce,0);" />
	<plugin name="btn_dragmode" devices="desktop" x="+100" y="10" style="button" crop="400|0|40|40" onovercrop="400|40|40|40" ondowncrop="400|80|40|40" onclick="dragcursor();" visible="true"  />
	<plugin name="btn_movemode" devices="desktop" x="+100" y="10" style="button" crop="360|0|40|40" onovercrop="360|40|40|40" ondowncrop="360|80|40|40" onclick="qtvrcursor();" visible="false" />
	<plugin name="btn_enterfs"  devices="desktop+fullscreensupport" x="+140" y="10" style="button" crop="280|0|40|40" onovercrop="280|40|40|40" ondowncrop="280|80|40|40" onclick="set(fullscreen,true);"  visible="true"  />
	<plugin name="btn_exitfs"   devices="desktop+fullscreensupport" x="+140" y="10" style="button" crop="320|0|40|40" onovercrop="320|40|40|40" ondowncrop="320|80|40|40" onclick="set(fullscreen,false);" visible="false" />
	
	<krpano devices="!fullscreensupport">
		<!-- skin changes for no fullscreen support (no fullscreen button, change other button positions) -->
		<plugin name="btn_in"       x="-120" />
		<plugin name="btn_out"      x="-80"  />
		<plugin name="btn_lft"      x="-40"  />
		<plugin name="btn_rgt"      x="-0"   />
		<plugin name="btn_up"       x="+40"  />
		<plugin name="btn_dwn"      x="+80"  />
		<plugin name="btn_dragmode" x="+120" />
		<plugin name="btn_movemode" x="+120" />
	</krpano>
	
	<events name="defaultbuttons" keep="true" devices="desktop"
	        onxmlcomplete="setuppano();"
	        onenterfullscreen="set(plugin[btn_enterfs].visible,false); set(plugin[btn_exitfs].visible,true);"
	        onexitfullscreen ="set(plugin[btn_enterfs].visible,true);  set(plugin[btn_exitfs].visible,false);"
	        />

	<!-- android buttons and events -->
	<plugin name="androidzoom_out" devices="android+flash" keep="true" url="androidbuttons.png" alpha="0.5" crop="0|0|71|64"   align="rightbottom" x="88" y="10" ondown="set(crop,0|64|71|64);  set(fov_moveforce,+1);" onup="set(crop,0|0|71|64);  set(fov_moveforce,0);" />
	<plugin name="androidzoom_in"  devices="android+flash" keep="true" url="androidbuttons.png" alpha="0.5" crop="71|0|78|64"  align="rightbottom" x="10" y="10" ondown="set(crop,71|64|78|64); set(fov_moveforce,-1);" onup="set(crop,71|0|78|64); set(fov_moveforce,0);" />
	<plugin name="androidfsbutton" devices="android+flash" keep="true" url="androidbuttons.png" alpha="0.5" crop="149|0|64|64" align="righttop"    x="0"  y="0"  onclick="switch(fullscreen);" />
	
	<events name="androidfsbutton" devices="android+flash" keep="true" onenterfullscreen="set(plugin[androidfsbutton].crop,149|64|64|64);" onexitfullscreen="set(plugin[androidfsbutton].crop,149|0|64|64);" />

	

	<!-- right-click context menu to change the viewing settings -->
	<contextmenu>
		<item name="kr" caption="KRPANO" />
		<item name="fs" caption="FULLSCREEN" />
		<item name="nv" caption="normal view"        onclick="view_normal();"        separator="true" />
		<item name="fv" caption="fisheye view"       onclick="view_fisheye();"       />
		<item name="av" caption="architectural view" onclick="view_architectural();" />
		<item name="sv" caption="stereographic view" onclick="view_stereographic();" />
		<item name="pv" caption="pannini view"       onclick="view_pannini();"       />
		<item name="lp" caption="little planet view" onclick="view_littleplanet();"  />
	</contextmenu>
	

	<!-- actions to change the mouse cursor -->
	<action name="dragcursor">
		set(plugin[btn_dragmode].visible, false);
		set(plugin[btn_movemode].visible, true);
		set(control.mousetype, drag2D);
		set(cursors.url, %SWFPATH%/skin/drag-cursors.png);
		set(cursors.type, drag);
		set(cursors.move,  2|0|30|32);
		set(cursors.drag, 37|0|30|32);
	</action>

	<action name="qtvrcursor">
		set(plugin[btn_dragmode].visible, true);
		set(plugin[btn_movemode].visible, false);
		set(control.mousetype, moveto);
		set(cursors.url, %SWFPATH%/skin/qtvr-cursors.png);
		set(cursors.type, 8way);
		set(cursors.move,       0|0|16|16);
		set(cursors.drag,      16|0|16|16);
		set(cursors.arrow_u,   32|0|16|16);
		set(cursors.arrow_d,   48|0|16|16);
		set(cursors.arrow_l,   64|0|16|16);
		set(cursors.arrow_r,   80|0|16|16);
		set(cursors.arrow_lu,  96|0|16|16);
		set(cursors.arrow_ru, 112|0|16|16);
		set(cursors.arrow_rd, 128|0|16|16);
		set(cursors.arrow_ld, 144|0|16|16);
	</action>


	<!-- actions for view changing -->
	<action name="view_normal">
		tween(view.fovmax,       150.0, distance(179, 1.00), easeoutquad);
		tween(view.architectural,  0.0, distance(1.0, 0.45), easeoutquad);
		tween(view.fisheye,        0.0, distance(1.0, 0.45), easeoutquad, set(view.stereographic,false); set(view.pannini,false); set(display.flash10,on); );
	</action>

	<action name="view_fisheye">
		set(display.flash10,off);
		tween(view.architectural, 0.0, distance(1.0, 0.30), easeoutquad);
		tween(view.fisheye,       0.0 ,distance(1.0, 0.30), easeoutquad, set(view.stereographic,false); set(view.pannini,false); set(view.fovmax,179); tween(view.fisheye, 0.35, distance(1.0,1.25)); );
	</action>

	<action name="view_architectural">
		tween(view.fovmax,       150.0, distance(179, 1.00), easeoutquad);
		tween(view.architectural,  1.0, distance(1.0, 0.45), easeoutquad);
		tween(view.fisheye,        0.0, distance(1.0, 0.45), easeoutquad, set(view.stereographic,false);set(view.pannini,false);set(display.flash10,on); );
	</action>

	<action name="view_stereographic">
		set(display.flash10, off);
		tween(view.architectural, 0.0, 0.25);
		set(backtonormalfirst, false);
		if(view.pannini       == true,  set(backtonormalfirst,true) );
		if(view.stereographic == false, set(backtonormalfirst,true) );
		if(backtonormalfirst, tween(view.fisheye, 0.0 ,distance(1.0, 0.25), easeoutquad, WAIT); );
		set(view.pannini, false);
		set(view.stereographic, true);
		set(view.fovmax, 150);
		tween(view.fisheye, 1.0, distance(1.0, 0.75), easeoutquad);
	</action>

	<action name="view_pannini">
		set(display.flash10, off);
		tween(view.architectural, 0.0, 0.25);
		set(backtonormalfirst, false);
		if(view.pannini       == false, set(backtonormalfirst,true) );
		if(view.stereographic == false, set(backtonormalfirst,true) );
		if(backtonormalfirst, tween(view.fisheye, 0.0 ,distance(1.0, 0.25), easeoutquad, WAIT); );
		set(view.pannini, true);
		set(view.stereographic, true);
		set(view.fovmax, 150);
		tween(view.fisheye, 1.0, distance(1.0, 0.75), easeoutquad);
	</action>


	<action name="view_littleplanet">
		set(display.flash10,off);
		tween(view.architectural, 0.0, 0.25);
		tween(view.vlookat,  90, distance(179, 1.50), easeoutquad);
		set(backtonormalfirst, false);
		if(view.pannini       == true,  set(backtonormalfirst,true) );
		if(view.stereographic == false, set(backtonormalfirst,true) );
		if(backtonormalfirst, tween(view.fisheye, 0.0 ,distance(1.0, 0.25), easeoutquad, WAIT); );
		set(view.pannini, false);
		set(view.stereographic, true);
		set(view.fovmax, 150);
		tween(view.fisheye, 1.0, distance(1.0, 0.75), easeoutquad);
		tween(view.fov,     150, distance(179, 0.75), easeoutquad);
	</action>

	<action name="setuppano">
		qtvrcursor();

		<!-- hide the projection settings in the context menu for partial panos -->
		if(ispartialpano === true, set(showviewitems,false), set(showviewitems,true));
		set(contextmenu.item[2].visible, get(showviewitems));
		set(contextmenu.item[3].visible, get(showviewitems));
		set(contextmenu.item[4].visible, get(showviewitems));
		set(contextmenu.item[5].visible, get(showviewitems));
		set(contextmenu.item[6].visible, get(showviewitems));
		set(contextmenu.item[7].visible, get(showviewitems));
	</action>

</krpano>
